# Supplementary material for: Population-level call properties of endangered Dryophytes suweonensissensu lato (Anura: Amphibia) in South Korea
Source: PeerJ. 2023 Dec 1;11:e16492. doi: 10.7717/peerj.16492 (PMC10695108; doi:10.7717/peerj.16492)
Supplement: Supplemental Information 1 [file peerj-11-16492-s001.xlsx]

## Sheet: Appendix
Multiple Comparisons
Tukey HSD
Dependent Variable			Mean Difference (I-J)	Std. Error	Sig.	95% Confidence Interval
						Lower Bound	Upper Bound
REGR factor score 1 for analysis 1	Iksan	Wanju	0.119762	0.0582141	0.239191	-0.0391347	0.278658
		Gunsan	-.89309952*	0.0510662	0	-1.03249	-0.753713
		Pyeongtaek	0.0173979	0.0670698	0.999005	-0.16567	0.200466
		Eumseong	-.74045225*	0.0536445	0	-0.886876	-0.594029
	Wanju	Iksan	-0.119762	0.0582141	0.239191	-0.278658	0.0391347
		Gunsan	-1.01286143*	0.0504708	0	-1.15062	-0.8751
		Pyeongtaek	-0.102364	0.0666176	0.538625	-0.284198	0.0794702
		Eumseong	-.86021416*	0.053078	0	-1.00509	-0.715337
	Gunsan	Iksan	.89309952*	0.0510662	0	0.753713	1.03249
		Wanju	1.01286143*	0.0504708	0	0.8751	1.15062
		Pyeongtaek	.91049747*	0.0604713	0	0.74544	1.07556
		Eumseong	.15264727*	0.0451237	0.00652405	0.0294811	0.275813
	Pyeongtaek	Iksan	-0.0173979	0.0670698	0.999005	-0.200466	0.16567
		Wanju	0.102364	0.0666176	0.538625	-0.0794702	0.284198
		Gunsan	-.91049747*	0.0604713	0	-1.07556	-0.74544
		Eumseong	-.75785020*	0.0626638	0	-0.928892	-0.586808
	Eumseong	Iksan	.74045225*	0.0536445	0	0.594029	0.886876
		Wanju	.86021416*	0.053078	0	0.715337	1.00509
		Gunsan	-.15264727*	0.0451237	0.00652405	-0.275813	-0.0294811
		Pyeongtaek	.75785020*	0.0626638	0	0.586808	0.928892
REGR factor score 2 for analysis 1	Iksan	Wanju	.75826361*	0.0570681	0	0.602495	0.914032
		Gunsan	-.20678276*	0.0500609	0.000358535	-0.343425	-0.0701404
		Pyeongtaek	.68090730*	0.0657495	0	0.501443	0.860372
		Eumseong	.87190131*	0.0525885	0	0.72836	1.01544
	Wanju	Iksan	-.75826361*	0.0570681	0	-0.914032	-0.602495
		Gunsan	-.96504638*	0.0494773	0	-1.1001	-0.829997
		Pyeongtaek	-0.0773563	0.0653062	0.760331	-0.255611	0.100898
		Eumseong	0.113638	0.0520332	0.186004	-0.0283879	0.255663
	Gunsan	Iksan	.20678276*	0.0500609	0.000358535	0.0701404	0.343425
		Wanju	.96504638*	0.0494773	0	0.829997	1.1001
		Pyeongtaek	.88769007*	0.0592809	0	0.725882	1.0495
		Eumseong	1.07868407*	0.0442355	0	0.957942	1.19943
	Pyeongtaek	Iksan	-.68090730*	0.0657495	0	-0.860372	-0.501443
		Wanju	0.0773563	0.0653062	0.760331	-0.100898	0.255611
		Gunsan	-.88769007*	0.0592809	0	-1.0495	-0.725882
		Eumseong	.19099400*	0.0614303	0.0162428	0.0233188	0.358669
	Eumseong	Iksan	-.87190131*	0.0525885	0	-1.01544	-0.72836
		Wanju	-0.113638	0.0520332	0.186004	-0.255663	0.0283879
		Gunsan	-1.07868407*	0.0442355	0	-1.19943	-0.957942
		Pyeongtaek	-.19099400*	0.0614303	0.0162428	-0.358669	-0.0233188
*. The mean difference is significant at the 0.05 level.
