# Supplementary material for: Population-level call properties of endangered Dryophytes suweonensissensu lato (Anura: Amphibia) in South Korea
Source: PeerJ. 2023 Dec 1;11:e16492. doi: 10.7717/peerj.16492 (PMC10695108; doi:10.7717/peerj.16492)
Supplement: Supplemental Information 2 [file peerj-11-16492-s002.xlsx]

## Sheet: Call propertis
Species	Locality	Individual	Low Freq (Hz)	High Freq (Hz)	BW 90% (Hz)	Delta Time (s)	Max Freq (Hz)	Number of independent pulse	Duration of connected pulse	Internote interval
1	1	101	1170	19800	4995.7	0.1639	3273.05	6	0.107	0.308
1	1	101	1260	19980	4909.57	0.159	3186.91	6	0.0974	0.3559
1	1	101	1170	19890	4909.57	0.1652	3186.91	6	0.1032	0.4601
1	1	101	1260	19890	4909.57	0.1659	3273.05	5	0.1036	0.3289
1	1	101	1080	19890	4909.57	0.16	3273.05	6	0.1019	0.2968
1	1	101	1080	19800	4909.57	0.1603	3186.91	4	0.1018	0.3936
1	1	101	1170	19710	4909.57	0.1634	3186.91	5	0.1002	0.4212
1	1	101	1080	20430	4823.44	0.1609	3186.91	5	0.0991	0.3779
1	1	101	1170	20160	4823.44	0.159	3273.05	5	0.0974	0.3598
1	1	101	1170	20160	4823.44	0.1653	3186.91	5	0.0974	0.3182
1	1	101	1170	19980	4823.44	0.1647	3273.05	5	0.1064	0.3801
1	1	101	1260	19980	4823.44	0.1632	3186.91	5	0.1073	0.3531
1	1	101	1350	19890	4823.44	0.162	3186.91	5	0.0997	0.3497
1	1	101	1260	19890	4823.44	0.1638	3186.91	5	0.1019	0.3255
1	1	101	1170	19890	4823.44	0.1651	3186.91	5	0.1019	0.2911
1	1	101	1260	19890	4823.44	0.1657	3186.91	5	0.1002	0.2838
1	1	101	1170	19800	4823.44	0.1623	3186.91	5	0.0991	0.3063
1	1	101	1080	19800	4823.44	0.1667	3186.91	5	0.1059	0.2855
1	1	101	1170	19620	4823.44	0.1612	3273.05	5	0.0991	0.3362
1	1	101	1260	20340	4737.31	0.1659	3186.91	4	0.1109	0.3137
1	1	101	1170	20160	4737.31	0.1631	3273.05	5	0.1036	0.5186
1	1	101	1170	20070	4737.31	0.1645	3186.91	5	0.0974	0.3677
1	1	101	1080	20070	4737.31	0.1622	3186.91	5	0.0979	0.3125
1	1	101	1080	19980	4737.31	0.1642	3273.05	5	0.1076	0.3458
1	1	101	1260	19980	4737.31	0.1683	3273.05	5	0.1036	0.3137
1	1	101	1170	19890	4737.31	0.159	3273.05	5	0.0985	0.3046
1	1	101	1080	19800	4737.31	0.1633	3186.91	6	0.0907	0.3289
1	1	101	1170	19800	4737.31	0.1689	3273.05	5	0.1065	0.326
1	1	101	1170	19710	4737.31	0.1639	3186.91	6	0.1051	0.5327
1	1	101	1080	19710	4737.31	0.1611	3359.18	6	0.1002	0.33
1	1	101	1170	19890	4651.17	0.1583	3186.91	5	0.0959	0.4009
1	1	101	1080	19890	4651.17	0.1645	3273.05	7	0.098	0.3469
1	1	101	1170	19890	4651.17	0.167	3186.91	5	0.1008	0.3294
1	1	101	1080	19710	4651.17	0.1666	3273.05	5	0.1047	0.4404
1	1	101	1080	19710	4651.17	0.1666	3273.05	5	0.1002	0.3153
1	1	101	1260	19800	4565.04	0.1679	3273.05	6	0.1042	0.3373
1	1	101	1170	19530	4565.04	0.1532	3273.05	4	0.098	0.3266
1	1	101	1260	20250	4478.91	0.161	3186.91	5	0.0998	0.3277
1	1	101	1170	19980	4478.91	0.1626	3186.91	6	0.0916	0.3227
1	1	101	1260	19890	4478.91	0.1684	3273.05	6	0.0966	0.2973
1	1	101	1170	19710	4478.91	0.1562	3186.91	5	0.0957	0.3272
1	1	101	1080	19800	4392.77	0.159	3273.05	5	0.0957	0.2821
1	1	101	1170	20070	4306.64	0.157	3273.05	5	0.0939	0.3165
1	1	102	1369.98	14547.9	3617.58	0.1218	3617.58	8	0.0672	0.2211
1	1	102	1239.51	12786.5	3531.45	0.1488	3617.58	7	0.1012	0.2288
1	1	102	1239.51	12721.3	3531.45	0.1194	3617.58	7	0.0736	0.2566
1	1	102	1304.74	12525.6	3531.45	0.1238	3617.58	7	0.0739	0.2808
1	1	102	1304.74	12786.5	3445.31	0.1248	3617.58	7	0.0755	0.34
1	1	102	1304.74	12525.6	3445.31	0.1253	3617.58	7	0.075	0.2726
1	1	102	1239.51	14743.6	3359.18	0.1473	3617.58	7	0.0971	0.2359
1	1	102	1174.27	14482.7	3359.18	0.1153	3617.58	7	0.0651	0.2282
1	1	102	1304.74	14482.7	3359.18	0.1249	3617.58	6	0.0811	0.2259
1	1	102	1369.98	14417.4	3359.18	0.1254	3617.58	7	0.0755	0.3329
1	1	102	1174.27	12851.7	3359.18	0.1363	3186.91	6	0.0954	0.2602
1	1	102	1239.51	12786.5	3359.18	0.1327	3617.58	8	0.078	0.3536
1	1	102	1239.51	12721.3	3359.18	0.1249	3617.58	7	0.0776	0.2778
1	1	102	1304.74	12590.8	3359.18	0.1147	3617.58	5	0.0779	0.2619
1	1	102	1304.74	12525.6	3359.18	0.1225	3617.58	7	0.0735	0.2667
1	1	102	1304.74	12460.3	3359.18	0.1552	3617.58	6	0.112	0.2199
1	1	102	1304.74	12134.1	3359.18	0.1304	3617.58	7	0.0826	0.3175
1	1	102	1174.27	12134.1	3359.18	0.1355	3617.58	6	0.0911	0.2217
1	1	102	1239.51	14547.9	3273.05	0.1299	3617.58	8	0.0764	0.2992
1	1	102	1239.51	14515.3	3273.05	0.1496	3617.58	7	0.1013	0.2649
1	1	102	1174.27	14417.4	3273.05	0.1299	3617.58	7	0.0792	0.3666
1	1	102	1174.27	14417.4	3273.05	0.1401	3617.58	7	0.0901	0.2282
1	1	102	1304.74	12786.5	3273.05	0.1272	3617.58	6	0.0822	0.259
1	1	102	1304.74	12786.5	3273.05	0.1455	3617.58	6	0.1021	0.2123
1	1	102	1239.51	12721.3	3273.05	0.1363	3617.58	7	0.0875	0.2194
1	1	102	1239.51	12721.3	3273.05	0.1447	3617.58	7	0.0952	0.2063
1	1	102	1304.74	12590.8	3273.05	0.1238	3617.58	8	0.0748	0.2797
1	1	102	1304.74	12329.8	3273.05	0.1371	3617.58	6	0.092	0.2531
1	1	102	1239.51	12068.9	3273.05	0.118	1464.26	6	0.0739	0.3571
1	1	102	1174.27	14482.7	3186.91	0.1452	3617.58	8	0.0906	0.2489
1	1	102	1304.74	12721.3	3100.78	0.1246	3617.58	7	0.0742	0.3364
1	1	102	1304.74	12590.8	3100.78	0.1267	3617.58	8	0.0732	0.3086
1	1	102	1304.74	12525.6	3100.78	0.1277	3617.58	6	0.0889	0.3666
1	1	102	1239.51	12460.3	3100.78	0.1288	3617.58	7	0.081	0.2873
1	1	102	1122.6	11912.1	3100.78	0.1313	3617.58	8	0.0806	0.2696
1	1	102	1239.51	14613.1	3014.65	0.1218	3617.58	7	0.0756	0.2732
1	1	102	1247.34	14531.5	3014.65	0.1398	3617.58	8	0.0851	0.2672
1	1	102	1239.51	12721.3	3014.65	0.1258	3617.58	7	0.0771	0.2749
1	1	102	1174.27	12590.8	3014.65	0.1304	3703.71	7	0.0808	0.2779
1	1	102	1304.74	12460.3	3014.65	0.1714	3617.58	8	0.178	0.2199
1	1	102	1174.27	12460.3	3014.65	0.1363	3617.58	8	0.0857	0.2176
1	1	102	1304.74	12134.1	3014.65	0.1279	3617.58	7	0.0792	0.337
1	1	102	1304.74	12590.8	2583.98	0.1346	3703.71	8	0.0801	0.2519
1	1	102	1304.74	12460.3	2583.98	0.1254	3703.71	6	0.0843	0.2631
1	1	103	1445.9	17441.2	2928.52	0.1411	3359.18	6	0.0874	0.2187
1	1	103	1355.53	19519.7	2497.85	0.1454	3359.18	5	0.0978	0.4549
1	1	103	1265.16	19429.3	2497.85	0.1431	3359.18	8	0.0808	0.4026
1	1	103	1355.53	19429.3	2497.85	0.1437	3359.18	6	0.0913	0.3095
1	1	103	1084.43	19338.9	2497.85	0.139	3359.18	6	0.0832	0.3269
1	1	103	1355.53	19248.6	2497.85	0.1396	3359.18	7	0.0785	0.2234
1	1	103	1265.16	18435.2	2497.85	0.1408	3359.18	8	0.079	0.2443
1	1	103	1265.16	17893	2497.85	0.1367	3359.18	6	0.0835	0.2327
1	1	103	1265.16	17531.6	2497.85	0.1422	3445.31	6	0.0872	0.2304
1	1	103	1265.16	17531.6	2497.85	0.1382	3359.18	6	0.0831	0.2263
1	1	103	1265.16	17441.2	2497.85	0.1431	3359.18	6	0.0913	0.2083
1	1	103	1265.16	17396	2497.85	0.1495	3359.18	6	0.092	0.2275
1	1	103	1084.43	17170.1	2497.85	0.1419	3273.05	6	0.0864	0.2117
1	1	103	1265.16	17079.7	2497.85	0.146	3359.18	6	0.0905	0.217
1	1	103	1174.8	16989.3	2497.85	0.1344	3359.18	6	0.0803	0.3199
1	1	103	1265.16	16989.3	2497.85	0.1428	3359.18	6	0.0864	0.242
1	1	103	1265.16	16989.3	2497.85	0.1469	3359.18	6	0.0897	0.2304
1	1	103	1355.53	16989.3	2497.85	0.1387	3359.18	7	0.0821	0.2187
1	1	103	1265.16	16899	2497.85	0.1431	3359.18	7	0.0859	0.3781
1	1	103	1084.43	16899	2497.85	0.1419	3359.18	7	0.0861	0.3304
1	1	103	1174.8	16899	2497.85	0.1408	3359.18	7	0.0797	0.2658
1	1	103	1174.8	16899	2497.85	0.1466	3359.18	6	0.0915	0.2612
1	1	103	1174.8	16899	2497.85	0.1428	3359.18	7	0.0847	0.2449
1	1	103	1084.43	16899	2497.85	0.1387	3359.18	6	0.0851	0.2234
1	1	103	1355.53	16808.6	2497.85	0.1419	3359.18	6	0.0856	0.2798
1	1	103	1174.8	16718.2	2497.85	0.1472	3359.18	6	0.0897	0.2455
1	1	103	1355.53	16718.2	2497.85	0.1408	3359.18	6	0.0847	0.2071
1	1	103	1445.9	18344.9	2411.72	0.1387	3359.18	5	0.0902	0.228
1	1	103	1174.8	17802.7	2411.72	0.1416	3359.18	6	0.0861	0.2862
1	1	103	1445.9	17802.7	2411.72	0.1326	3359.18	7	0.0749	0.2304
1	1	103	1445.9	17621.9	2411.72	0.1367	3359.18	7	0.0826	0.2653
1	1	103	1445.9	17531.6	2411.72	0.1387	3359.18	6	0.0827	0.3804
1	1	103	1355.53	17531.6	2411.72	0.1341	3273.05	6	0.079	0.2117
1	1	103	1445.9	17260.5	2411.72	0.1419	3359.18	8	0.0829	0.2304
1	1	103	1174.8	16808.6	2411.72	0.135	3359.18	7	0.078	0.2513
1	1	103	1084.43	16808.6	2411.72	0.1347	3273.05	6	0.0791	0.228
1	1	103	1355.53	15633.8	2411.72	0.1326	3359.18	5	0.0853	0.2432
1	1	103	1265.16	15453.1	2411.72	0.1355	3273.05	6	0.0806	0.3455
1	1	103	1355.53	14459	2411.72	0.1309	3359.18	6	0.0759	0.3735
1	1	103	1265.16	14368.6	2325.59	0.1326	3273.05	6	0.078	0.3514
1	1	103	1084.43	14187.9	2325.59	0.1344	3359.18	7	0.0745	0.3339
1	1	103	1536.27	19519.7	2067.19	0.1443	3359.18	7	0.0832	0.2187
1	1	104	1147.58	15984.2	2153.32	0.1102	3273.05	6	0.0642	0.1725
1	1	104	1147.58	12787.4	2153.32	0.1103	3186.91	6	0.0673	0.1862
1	1	104	1065.61	10902	2153.32	0.1077	3273.05	6	0.0634	0.2072
1	1	104	983.643	16148.1	2067.19	0.1102	3273.05	6	0.0648	0.1953
1	1	104	1147.58	15984.2	2067.19	0.1065	3100.78	5	0.0638	0.2363
1	1	104	1065.61	15820.3	2067.19	0.1073	3100.78	5	0.0652	0.1941
1	1	104	1065.61	15820.3	2067.19	0.112	3273.05	7	0.0594	0.1605
1	1	104	983.643	15738.3	2067.19	0.1002	3273.05	7	0.0557	0.2733
1	1	104	1147.58	15738.3	2067.19	0.1073	3273.05	8	0.0501	0.2015
1	1	104	901.673	15656.3	2067.19	0.1019	3273.05	7	0.0579	0.2095
1	1	104	1065.61	15656.3	2067.19	0.1073	3273.05	7	0.0581	0.1958
1	1	104	1065.61	15574.3	2067.19	0.1112	3100.78	7	0.0556	0.1856
1	1	104	1229.55	15328.4	2067.19	0.1083	3273.05	8	0.0538	0.1805
1	1	104	1147.58	13443.1	2067.19	0.1048	3100.78	7	0.0589	0.1833
1	1	104	1311.52	12951.3	2067.19	0.1146	3100.78	6	0.0697	0.1782
1	1	104	1229.55	12787.4	2067.19	0.1039	3100.78	7	0.0578	0.337
1	1	104	1229.55	12377.5	2067.19	0.1059	3273.05	6	0.0625	0.1907
1	1	104	1229.55	11311.9	2067.19	0.1115	3100.78	7	0.0628	0.2243
1	1	104	1229.55	15656.3	1981.06	0.0991	3273.05	7	0.0538	0.1981
1	1	104	1147.58	15410.4	1981.06	0.0884	3273.05	5	0.0521	0.1793
1	1	104	1147.58	11148	1981.06	0.1067	3100.78	5	0.0664	0.2482
1	1	104	1065.61	10984	1981.06	0.0861	3014.65	8	0.0449	0.2169
1	1	104	1311.52	10902	1981.06	0.1111	3100.78	5	0.0706	0.1822
1	1	104	1065.61	10246.3	1894.92	0.0917	2928.52	5	0.0541	0.222
1	1	104	1393.49	15164.5	861.328	0.1093	3359.18	6	0.063	0.1782
1	1	104	1393.49	15082.5	689.062	0.105	3273.05	7	0.0508	0.2391
1	1	105	1445.9	17441.2	2928.52	0.1411	3359.18	6	0.0874	0.2187
1	1	105	1355.53	19519.7	2497.85	0.1454	3359.18	5	0.0978	0.4549
1	1	105	1265.16	19429.3	2497.85	0.1431	3359.18	8	0.0808	0.4026
1	1	105	1355.53	19429.3	2497.85	0.1437	3359.18	6	0.0913	0.3095
1	1	105	1084.43	19338.9	2497.85	0.139	3359.18	6	0.0832	0.3269
1	1	105	1355.53	19248.6	2497.85	0.1396	3359.18	7	0.0785	0.2234
1	1	105	1265.16	18435.2	2497.85	0.1408	3359.18	8	0.079	0.2443
1	1	105	1265.16	17893	2497.85	0.1367	3359.18	6	0.0835	0.2327
1	1	105	1265.16	17531.6	2497.85	0.1422	3445.31	6	0.0872	0.2304
1	1	105	1265.16	17531.6	2497.85	0.1382	3359.18	6	0.0831	0.2263
1	1	105	1265.16	17441.2	2497.85	0.1431	3359.18	6	0.0913	0.2083
1	1	105	1265.16	17396	2497.85	0.1495	3359.18	6	0.092	0.2275
1	1	105	1084.43	17170.1	2497.85	0.1419	3273.05	6	0.0864	0.2117
1	1	105	1265.16	17079.7	2497.85	0.146	3359.18	6	0.0905	0.217
1	1	105	1174.8	16989.3	2497.85	0.1344	3359.18	6	0.0803	0.3199
1	1	105	1265.16	16989.3	2497.85	0.1428	3359.18	6	0.0864	0.242
1	1	105	1265.16	16989.3	2497.85	0.1469	3359.18	6	0.0897	0.2304
1	1	105	1355.53	16989.3	2497.85	0.1387	3359.18	7	0.0821	0.2187
1	1	105	1265.16	16899	2497.85	0.1431	3359.18	7	0.0859	0.3781
1	1	105	1084.43	16899	2497.85	0.1419	3359.18	7	0.0861	0.3304
1	1	105	1174.8	16899	2497.85	0.1408	3359.18	7	0.0797	0.2658
1	1	105	1174.8	16899	2497.85	0.1466	3359.18	6	0.0915	0.2612
1	1	105	1174.8	16899	2497.85	0.1428	3359.18	7	0.0847	0.2449
1	1	105	1084.43	16899	2497.85	0.1387	3359.18	6	0.0851	0.2234
1	1	105	1355.53	16808.6	2497.85	0.1419	3359.18	6	0.0856	0.2798
1	1	105	1174.8	16718.2	2497.85	0.1472	3359.18	6	0.0897	0.2455
1	1	105	1355.53	16718.2	2497.85	0.1408	3359.18	6	0.0847	0.2071
1	1	105	1445.9	18344.9	2411.72	0.1387	3359.18	5	0.0902	0.228
1	1	105	1174.8	17802.7	2411.72	0.1416	3359.18	6	0.0861	0.2862
1	1	105	1445.9	17802.7	2411.72	0.1326	3359.18	7	0.0749	0.2304
1	1	105	1445.9	17621.9	2411.72	0.1367	3359.18	7	0.0826	0.2653
1	1	105	1445.9	17531.6	2411.72	0.1387	3359.18	6	0.0827	0.3804
1	1	105	1355.53	17531.6	2411.72	0.1341	3273.05	6	0.079	0.2117
1	1	105	1445.9	17260.5	2411.72	0.1419	3359.18	8	0.0829	0.2304
1	1	105	1174.8	16808.6	2411.72	0.135	3359.18	7	0.078	0.2513
1	1	105	1084.43	16808.6	2411.72	0.1347	3273.05	6	0.0791	0.228
1	1	105	1355.53	15633.8	2411.72	0.1326	3359.18	5	0.0853	0.2432
1	1	105	1265.16	15453.1	2411.72	0.1355	3273.05	6	0.0806	0.3455
1	1	105	1355.53	14459	2411.72	0.1309	3359.18	6	0.0759	0.3735
1	1	105	1265.16	14368.6	2325.59	0.1326	3273.05	6	0.078	0.3514
1	1	105	1084.43	14187.9	2325.59	0.1344	3359.18	7	0.0745	0.3339
1	1	105	1536.27	19519.7	2067.19	0.1443	3359.18	7	0.0832	0.2187
1	1	106	1369.98	14547.9	3617.58	0.1218	3617.58	8	0.0672	0.2211
1	1	106	1239.51	12786.5	3531.45	0.1488	3617.58	7	0.1012	0.2288
1	1	106	1239.51	12721.3	3531.45	0.1194	3617.58	7	0.0736	0.2566
1	1	106	1304.74	12525.6	3531.45	0.1238	3617.58	7	0.0739	0.2808
1	1	106	1304.74	12786.5	3445.31	0.1248	3617.58	7	0.0755	0.34
1	1	106	1304.74	12525.6	3445.31	0.1253	3617.58	7	0.075	0.2726
1	1	106	1239.51	14743.6	3359.18	0.1473	3617.58	7	0.0971	0.2359
1	1	106	1174.27	14482.7	3359.18	0.1153	3617.58	7	0.0651	0.2282
1	1	106	1304.74	14482.7	3359.18	0.1249	3617.58	6	0.0811	0.2259
1	1	106	1369.98	14417.4	3359.18	0.1254	3617.58	7	0.0755	0.3329
1	1	106	1174.27	12851.7	3359.18	0.1363	3186.91	6	0.0954	0.2602
1	1	106	1239.51	12786.5	3359.18	0.1327	3617.58	8	0.078	0.3536
1	1	106	1239.51	12721.3	3359.18	0.1249	3617.58	7	0.0776	0.2778
1	1	106	1304.74	12590.8	3359.18	0.1147	3617.58	5	0.0779	0.2619
1	1	106	1304.74	12525.6	3359.18	0.1225	3617.58	7	0.0735	0.2667
1	1	106	1304.74	12460.3	3359.18	0.1552	3617.58	6	0.112	0.2199
1	1	106	1304.74	12134.1	3359.18	0.1304	3617.58	7	0.0826	0.3175
1	1	106	1174.27	12134.1	3359.18	0.1355	3617.58	6	0.0911	0.2217
1	1	106	1239.51	14547.9	3273.05	0.1299	3617.58	8	0.0764	0.2992
1	1	106	1239.51	14515.3	3273.05	0.1496	3617.58	7	0.1013	0.2649
1	1	106	1174.27	14417.4	3273.05	0.1299	3617.58	7	0.0792	0.3666
1	1	106	1174.27	14417.4	3273.05	0.1401	3617.58	7	0.0901	0.2282
1	1	106	1304.74	12786.5	3273.05	0.1272	3617.58	6	0.0822	0.259
1	1	106	1304.74	12786.5	3273.05	0.1455	3617.58	6	0.1021	0.2123
1	1	106	1239.51	12721.3	3273.05	0.1363	3617.58	7	0.0875	0.2194
1	1	106	1239.51	12721.3	3273.05	0.1447	3617.58	7	0.0952	0.2063
1	1	106	1304.74	12590.8	3273.05	0.1238	3617.58	8	0.0748	0.2797
1	1	106	1304.74	12329.8	3273.05	0.1371	3617.58	6	0.092	0.2531
1	1	106	1239.51	12068.9	3273.05	0.118	1464.26	6	0.0739	0.3571
1	1	106	1174.27	14482.7	3186.91	0.1452	3617.58	8	0.0906	0.2489
1	1	106	1304.74	12721.3	3100.78	0.1246	3617.58	7	0.0742	0.3364
1	1	106	1304.74	12590.8	3100.78	0.1267	3617.58	8	0.0732	0.3086
1	1	106	1304.74	12525.6	3100.78	0.1277	3617.58	6	0.0889	0.3666
1	1	106	1239.51	12460.3	3100.78	0.1288	3617.58	7	0.081	0.2873
1	1	106	1122.6	11912.1	3100.78	0.1313	3617.58	8	0.0806	0.2696
1	1	106	1239.51	14613.1	3014.65	0.1218	3617.58	7	0.0756	0.2732
1	1	106	1247.34	14531.5	3014.65	0.1398	3617.58	8	0.0851	0.2672
1	1	106	1239.51	12721.3	3014.65	0.1258	3617.58	7	0.0771	0.2749
1	1	106	1174.27	12590.8	3014.65	0.1304	3703.71	7	0.0808	0.2779
1	1	106	1304.74	12460.3	3014.65	0.1714	3617.58	8	0.178	0.2199
1	1	106	1174.27	12460.3	3014.65	0.1363	3617.58	8	0.0857	0.2176
1	1	106	1304.74	12134.1	3014.65	0.1279	3617.58	7	0.0792	0.337
1	1	106	1304.74	12590.8	2583.98	0.1346	3703.71	8	0.0801	0.2519
1	1	106	1304.74	12460.3	2583.98	0.1254	3703.71	6	0.0843	0.2631
1	1	107	1147.58	15984.2	2153.32	0.1102	3273.05	6	0.0642	0.1725
1	1	107	1147.58	12787.4	2153.32	0.1103	3186.91	6	0.0673	0.1862
1	1	107	1065.61	10902	2153.32	0.1077	3273.05	6	0.0634	0.2072
1	1	107	983.643	16148.1	2067.19	0.1102	3273.05	6	0.0648	0.1953
1	1	107	1147.58	15984.2	2067.19	0.1065	3100.78	5	0.0638	0.2363
1	1	107	1065.61	15820.3	2067.19	0.1073	3100.78	5	0.0652	0.1941
1	1	107	1065.61	15820.3	2067.19	0.112	3273.05	7	0.0594	0.1605
1	1	107	983.643	15738.3	2067.19	0.1002	3273.05	7	0.0557	0.2733
1	1	107	1147.58	15738.3	2067.19	0.1073	3273.05	8	0.0501	0.2015
1	1	107	901.673	15656.3	2067.19	0.1019	3273.05	7	0.0579	0.2095
1	1	107	1065.61	15656.3	2067.19	0.1073	3273.05	7	0.0581	0.1958
1	1	107	1065.61	15574.3	2067.19	0.1112	3100.78	7	0.0556	0.1856
1	1	107	1229.55	15328.4	2067.19	0.1083	3273.05	8	0.0538	0.1805
1	1	107	1147.58	13443.1	2067.19	0.1048	3100.78	7	0.0589	0.1833
1	1	107	1311.52	12951.3	2067.19	0.1146	3100.78	6	0.0697	0.1782
1	1	107	1229.55	12787.4	2067.19	0.1039	3100.78	7	0.0578	0.337
1	1	107	1229.55	12377.5	2067.19	0.1059	3273.05	6	0.0625	0.1907
1	1	107	1229.55	11311.9	2067.19	0.1115	3100.78	7	0.0628	0.2243
1	1	107	1229.55	15656.3	1981.06	0.0991	3273.05	7	0.0538	0.1981
1	1	107	1147.58	15410.4	1981.06	0.0884	3273.05	5	0.0521	0.1793
1	1	107	1147.58	11148	1981.06	0.1067	3100.78	5	0.0664	0.2482
1	1	107	1065.61	10984	1981.06	0.0861	3014.65	8	0.0449	0.2169
1	1	107	1311.52	10902	1981.06	0.1111	3100.78	5	0.0706	0.1822
1	1	107	1065.61	10246.3	1894.92	0.0917	2928.52	5	0.0541	0.222
1	1	107	1393.49	15164.5	861.328	0.1093	3359.18	6	0.063	0.1782
1	1	107	1393.49	15082.5	689.062	0.105	3273.05	7	0.0508	0.2391
1	1	108	1050	18200	689.062	0.1709	3186.91	7	0.1008	0.3885
1	1	108	1225	18025	689.062	0.1671	3186.91	8	0.0915	0.4156
1	1	108	1050	18725	602.93	0.1681	3273.05	7	0.101	0.4117
1	1	108	1050	18550	602.93	0.1728	3273.05	6	0.1039	0.4412
1	1	108	1225	18550	602.93	0.1661	3186.91	7	0.0915	0.3951
1	1	108	1225	18375	602.93	0.17	3186.91	8	0.0944	0.5239
1	1	108	1225	18375	602.93	0.1658	3273.05	7	0.0978	0.3915
1	1	108	1050	18200	602.93	0.1681	3273.05	8	0.0893	0.3856
1	1	108	1225	17675	602.93	0.1681	3186.91	7	0.1012	0.4149
1	1	108	1225	18725	516.797	0.1744	3273.05	7	0.109	0.3849
1	1	108	1050	18725	516.797	0.1627	3186.91	7	0.0953	0.3761
1	1	108	1050	18550	516.797	0.1723	3273.05	8	0.0958	0.5074
1	1	108	1400	18550	516.797	0.1733	3273.05	8	0.1032	0.4573
1	1	108	1050	18550	516.797	0.1692	3273.05	7	0.1017	0.4448
1	1	108	1225	18550	516.797	0.1701	3273.05	8	0.0978	0.4273
1	1	108	1050	18550	516.797	0.178	3273.05	8	0.0951	0.4207
1	1	108	1050	18550	516.797	0.1738	3273.05	7	0.1039	0.4149
1	1	108	1225	18550	516.797	0.1697	3273.05	7	0.0988	0.4068
1	1	108	875	18550	516.797	0.1702	3273.05	7	0.1035	0.4017
1	1	108	1050	18550	516.797	0.1738	3273.05	7	0.1007	0.3805
1	1	108	1400	18375	516.797	0.1718	3273.05	7	0.1032	0.5509
1	1	108	875	18375	516.797	0.1718	3273.05	6	0.1127	0.4306
1	1	108	1225	18375	516.797	0.1722	3273.05	8	0.0981	0.4017
1	1	108	1225	18375	516.797	0.1769	3273.05	7	0.1068	0.3966
1	1	108	1225	18375	516.797	0.1775	3273.05	8	0.0945	0.3899
1	1	108	1050	18375	516.797	0.1635	3273.05	7	0.101	0.3666
1	1	108	1050	18200	516.797	0.1738	3273.05	7	0.1032	0.5151
1	1	108	1050	18200	516.797	0.1692	3273.05	7	0.1083	0.4763
1	1	108	1225	18200	516.797	0.1692	3273.05	8	0.0929	0.4346
1	1	108	1225	18200	516.797	0.1697	3273.05	7	0.0958	0.4127
1	1	108	1225	18200	516.797	0.1692	3273.05	7	0.1087	0.3951
1	1	108	1050	18025	516.797	0.1666	3273.05	7	0.101	0.4434
1	1	108	1225	18025	516.797	0.1619	3273.05	7	0.0995	0.3878
1	1	108	1400	18550	430.664	0.178	3273.05	7	0.1084	0.4075
1	1	108	1225	18550	430.664	0.1728	3273.05	7	0.1065	0.3878
1	1	108	1225	18375	430.664	0.1712	3273.05	7	0.1035	0.3768
1	1	109	1410.17	19101.5	2497.85	0.1264	3703.71	5	0.0694	0.3684
1	1	109	1400	19075	2411.72	0.13	3617.58	5	0.0718	0.3949
1	1	109	1281.98	18845.1	2411.72	0.1344	3703.71	6	0.0687	0.4406
1	1	109	1410.17	19357.8	2325.59	0.1416	3703.71	6	0.0767	0.7356
1	1	109	1050	19250	2325.59	0.1432	3617.58	6	0.0766	0.3819
1	1	109	1225	19075	2325.59	0.1388	3617.58	6	0.0707	0.3994
1	1	109	1410.17	18973.3	2325.59	0.1327	3617.58	7	0.0662	0.4659
1	1	109	1410.17	18973.3	2325.59	0.142	3617.58	6	0.0734	0.4169
1	1	109	1410.17	18845.1	2325.59	0.1356	3445.31	8	0.0683	0.3813
1	1	109	1410.17	18845.1	2325.59	0.1244	3445.31	6	0.0582	0.367
1	1	109	1281.98	18845.1	2325.59	0.1468	3617.58	8	0.071	0.36
1	1	109	1153.78	18845.1	2325.59	0.1372	3617.58	5	0.0783	0.3542
1	1	109	1281.98	18716.9	2325.59	0.142	3531.45	7	0.0745	0.3954
1	1	109	1025.58	18588.7	2325.59	0.132	3531.45	4	0.075	0.3926
1	1	109	1400	18550	2325.59	0.1288	3445.31	6	0.0622	0.4016
1	1	109	1153.78	18204.1	2325.59	0.1272	3531.45	6	0.0601	0.4204
1	1	109	1538.37	19486	2239.45	0.136	3617.58	5	0.0714	0.5742
1	1	109	1410.17	19486	2239.45	0.1412	3617.58	6	0.0734	0.4152
1	1	109	1281.98	19486	2239.45	0.1464	3617.58	6	0.0718	0.3495
1	1	109	1281.98	19357.8	2239.45	0.132	3617.58	5	0.067	0.3901
1	1	109	1410.17	19357.8	2239.45	0.1408	3445.31	6	0.0742	0.3672
1	1	109	1538.37	19357.8	2239.45	0.1412	3617.58	5	0.0754	0.3486
1	1	109	1410.17	19101.5	2239.45	0.142	3531.45	6	0.0686	0.3757
1	1	109	1281.98	19101.5	2239.45	0.1424	3617.58	6	0.075	0.3678
1	1	109	1281.98	19101.5	2239.45	0.1468	3617.58	7	0.073	0.3588
1	1	109	1153.78	18973.3	2239.45	0.14	3617.58	6	0.0726	0.4691
1	1	109	1281.98	18973.3	2239.45	0.1299	3617.58	6	0.0666	0.3909
1	1	109	1410.17	18845.1	2239.45	0.1344	3531.45	4	0.0766	0.3971
1	1	109	1281.98	18845.1	2239.45	0.1324	3617.58	6	0.0662	0.3566
1	1	109	1575	18725	2239.45	0.134	3617.58	6	0.0638	0.4434
1	1	109	1538.37	18716.9	2239.45	0.1384	3617.58	6	0.0718	0.3836
1	1	109	1153.78	18460.5	2239.45	0.1396	3617.58	5	0.0767	0.3537
1	1	109	1281.98	18332.3	2239.45	0.1312	3359.18	5	0.0662	0.3438
1	1	109	1281.98	18204.1	2239.45	0.1141	3445.31	5	0.0574	0.3622
1	1	109	1281.98	17947.7	2239.45	0.1328	3445.31	6	0.0742	0.4028
1	1	109	1410.17	19357.8	2153.32	0.1456	3617.58	6	0.0786	0.5833
1	1	109	1281.98	19101.5	2153.32	0.1396	3617.58	6	0.0738	0.4276
1	1	109	1538.37	19101.5	2153.32	0.1496	3531.45	5	0.085	0.4129
1	1	109	1538.37	18973.3	2153.32	0.1419	3617.58	7	0.0738	0.77
1	1	109	1153.78	18973.3	2153.32	0.1348	3703.71	6	0.0694	0.4676
1	1	109	1281.98	18973.3	2153.32	0.1476	3617.58	6	0.0838	0.4242
1	1	109	1410.17	18973.3	2153.32	0.1504	3617.58	6	0.0838	0.4005
1	1	109	1281.98	18716.9	2153.32	0.14	3617.58	6	0.0786	0.5387
1	1	109	1281.98	18332.3	2153.32	0.1396	3531.45	6	0.0746	0.438
1	1	110	1125	17100	2411.72	0.1451	3273.05	6	0.0789	0.269
1	1	110	1350	16875	2411.72	0.1504	3273.05	6	0.0673	0.3463
1	1	110	1237.5	16875	2411.72	0.1498	3273.05	6	0.0817	0.3091
1	1	110	1237.5	16762.5	2411.72	0.1501	3273.05	5	0.0689	0.3296
1	1	110	1237.5	17325	2325.59	0.1367	3273.05	6	0.0739	0.3441
1	1	110	1237.5	16987.5	2325.59	0.1481	3273.05	6	0.0817	0.2763
1	1	110	1125	16987.5	2325.59	0.1445	3273.05	6	0.0839	0.2707
1	1	110	1125	16987.5	2325.59	0.1423	3273.05	6	0.0778	0.2657
1	1	110	1350	16875	2325.59	0.1493	3273.05	6	0.0823	0.3141
1	1	110	1125	16875	2325.59	0.1498	3273.05	6	0.0795	0.2957
1	1	110	1125	16875	2325.59	0.1501	3273.05	6	0.0828	0.2885
1	1	110	1237.5	16875	2325.59	0.1476	3273.05	6	0.0712	0.2557
1	1	110	1237.5	16762.5	2325.59	0.1495	3273.05	6	0.0795	0.3146
1	1	110	1125	12712.5	2325.59	0.134	3273.05	6	0.0823	0.2718
1	1	110	1125	12600	2325.59	0.1301	3273.05	6	0.0823	0.2847
1	1	110	1237.5	12150	2325.59	0.1362	3100.78	6	0.0645	0.3002
1	1	110	1012.5	17325	2239.45	0.1484	3273.05	6	0.0778	0.2846
1	1	110	1237.5	17212.5	2239.45	0.1359	3186.91	6	0.0806	0.3185
1	1	110	1237.5	16875	2239.45	0.1322	3273.05	6	0.0795	0.2707
1	1	110	1350	16650	2239.45	0.1445	3273.05	6	0.0839	0.264
1	1	110	1125	12712.5	2239.45	0.1409	3186.91	6	0.0773	0.2935
1	1	110	1125	11925	2239.45	0.1322	3100.78	6	0.0773	0.2796
1	1	110	1237.5	17100	2153.32	0.1462	3186.91	6	0.0795	0.3463
1	1	110	1237.5	16875	2153.32	0.1465	3273.05	6	0.0828	0.3469
1	1	110	1350	16875	2153.32	0.1484	3273.05	6	0.0795	0.2768
1	1	110	1237.5	12825	2153.32	0.1317	3186.91	6	0.0745	0.269
1	1	110	1125	12712.5	2153.32	0.124	3186.91	6	0.0882	0.2735
1	1	110	1237.5	11925	2153.32	0.1481	3359.18	6	0.08	0.2835
1	1	110	1237.5	16875	2067.19	0.1351	3014.65	6	0.0784	0.3313
1	1	110	1125	16762.5	2067.19	0.1421	3273.05	6	0.0739	0.2646
1	1	110	1012.5	16650	2067.19	0.1476	3359.18	6	0.075	0.2696
1	1	110	1237.5	16650	2067.19	0.1477	3273.05	5	0.0806	0.259
1	1	110	1237.5	16537.5	2067.19	0.147	3273.05	6	0.0812	0.3357
1	1	110	1237.5	16537.5	2067.19	0.1487	3273.05	6	0.0817	0.2913
1	1	110	1350	16425	2067.19	0.1506	3273.05	6	0.0784	0.2891
1	1	110	1125	16312.5	2067.19	0.1468	3273.05	6	0.0795	0.3219
1	1	110	1125	16312.5	2067.19	0.1481	3273.05	6	0.0806	0.2607
1	1	110	1125	16200	2067.19	0.142	3273.05	6	0.0706	0.2924
1	1	110	1237.5	15975	2067.19	0.1456	3359.18	6	0.0873	0.2757
1	1	110	1350	15750	2067.19	0.1473	3186.91	6	0.0862	0.3213
1	1	110	1012.5	12600	2067.19	0.1317	3186.91	6	0.0767	0.2752
1	1	110	1125	12487.5	2067.19	0.1362	3186.91	6	0.0717	0.3063
1	1	110	1012.5	11812.5	2067.19	0.142	3359.18	6	0.0706	0.2879
1	1	110	1012.5	12712.5	1981.06	0.1304	3186.91	5	0.0639	0.3724
1	1	110	1237.5	12375	1981.06	0.1385	3273.05	6	0.0795	0.3608
1	1	110	1125	12375	1981.06	0.1307	3186.91	6	0.0712	0.2963
1	1	110	1125	11700	1981.06	0.1211	3100.78	6	0.0823	0.2824
1	1	111	1170	19800	4995.7	0.1639	3273.05	6	0.107	0.308
1	1	111	1260	19980	4909.57	0.159	3186.91	6	0.0974	0.3559
1	1	111	1170	19890	4909.57	0.1652	3186.91	6	0.1032	0.4601
1	1	111	1260	19890	4909.57	0.1659	3273.05	5	0.1036	0.3289
1	1	111	1080	19890	4909.57	0.16	3273.05	6	0.1019	0.2968
1	1	111	1080	19800	4909.57	0.1603	3186.91	4	0.1018	0.3936
1	1	111	1170	19710	4909.57	0.1634	3186.91	5	0.1002	0.4212
1	1	111	1080	20430	4823.44	0.1609	3186.91	5	0.0991	0.3779
1	1	111	1170	20160	4823.44	0.159	3273.05	5	0.0974	0.3598
1	1	111	1170	20160	4823.44	0.1653	3186.91	5	0.0974	0.3182
1	1	111	1170	19980	4823.44	0.1647	3273.05	5	0.1064	0.3801
1	1	111	1260	19980	4823.44	0.1632	3186.91	5	0.1073	0.3531
1	1	111	1350	19890	4823.44	0.162	3186.91	5	0.0997	0.3497
1	1	111	1260	19890	4823.44	0.1638	3186.91	5	0.1019	0.3255
1	1	111	1170	19890	4823.44	0.1651	3186.91	5	0.1019	0.2911
1	1	111	1260	19890	4823.44	0.1657	3186.91	5	0.1002	0.2838
1	1	111	1170	19800	4823.44	0.1623	3186.91	5	0.0991	0.3063
1	1	111	1080	19800	4823.44	0.1667	3186.91	5	0.1059	0.2855
1	1	111	1170	19620	4823.44	0.1612	3273.05	5	0.0991	0.3362
1	1	111	1260	20340	4737.31	0.1659	3186.91	4	0.1109	0.3137
1	1	111	1170	20160	4737.31	0.1631	3273.05	5	0.1036	0.5186
1	1	111	1170	20070	4737.31	0.1645	3186.91	5	0.0974	0.3677
1	1	111	1080	20070	4737.31	0.1622	3186.91	5	0.0979	0.3125
1	1	111	1080	19980	4737.31	0.1642	3273.05	5	0.1076	0.3458
1	1	111	1260	19980	4737.31	0.1683	3273.05	5	0.1036	0.3137
1	1	111	1170	19890	4737.31	0.159	3273.05	5	0.0985	0.3046
1	1	111	1080	19800	4737.31	0.1633	3186.91	6	0.0907	0.3289
1	1	111	1170	19800	4737.31	0.1689	3273.05	5	0.1065	0.326
1	1	111	1170	19710	4737.31	0.1639	3186.91	6	0.1051	0.5327
1	1	111	1080	19710	4737.31	0.1611	3359.18	6	0.1002	0.33
1	1	111	1170	19890	4651.17	0.1583	3186.91	5	0.0959	0.4009
1	1	111	1080	19890	4651.17	0.1645	3273.05	7	0.098	0.3469
1	1	111	1170	19890	4651.17	0.167	3186.91	5	0.1008	0.3294
1	1	111	1080	19710	4651.17	0.1666	3273.05	5	0.1047	0.4404
1	1	111	1080	19710	4651.17	0.1666	3273.05	5	0.1002	0.3153
1	1	111	1260	19800	4565.04	0.1679	3273.05	6	0.1042	0.3373
1	1	111	1170	19530	4565.04	0.1532	3273.05	4	0.098	0.3266
1	1	111	1260	20250	4478.91	0.161	3186.91	5	0.0998	0.3277
1	1	111	1170	19980	4478.91	0.1626	3186.91	6	0.0916	0.3227
1	1	111	1260	19890	4478.91	0.1684	3273.05	6	0.0966	0.2973
1	1	111	1170	19710	4478.91	0.1562	3186.91	5	0.0957	0.3272
1	1	111	1080	19800	4392.77	0.159	3273.05	5	0.0957	0.2821
1	1	111	1170	20070	4306.64	0.157	3273.05	5	0.0939	0.3165
1	1	112	1285.43	14634.1	2325.59	0.1355	3359.18	7	0.0775	0.2154
1	1	112	1384.31	14930.7	2239.45	0.1163	3273.05	6	0.0631	0.2434
1	1	112	1186.55	14733	2239.45	0.1165	3359.18	8	0.069	0.2654
1	1	112	1285.43	14733	2239.45	0.1368	3445.31	8	0.0707	0.242
1	1	112	1285.43	14733	2239.45	0.1282	3445.31	6	0.0698	0.2201
1	1	112	1186.55	14634.1	2239.45	0.1407	3445.31	8	0.0684	0.371
1	1	112	1285.43	14634.1	2239.45	0.1414	3445.31	8	0.0722	0.3116
1	1	112	1285.43	14634.1	2239.45	0.1401	3445.31	8	0.0683	0.2388
1	1	112	1186.55	14634.1	2239.45	0.1322	3445.31	6	0.071	0.2271
1	1	112	1285.43	14535.2	2239.45	0.1262	3445.31	8	0.0603	0.2341
1	1	112	1384.31	14436.3	2239.45	0.1374	3359.18	8	0.07	0.3168
1	1	112	1186.55	14436.3	2239.45	0.1361	3359.18	7	0.0684	0.2743
1	1	112	1186.55	14436.3	2239.45	0.1421	3359.18	7	0.0816	0.2317
1	1	112	1285.43	14337.4	2239.45	0.1407	3445.31	8	0.0742	0.2467
1	1	112	1285.43	14535.2	2153.32	0.1421	3445.31	7	0.0816	0.2668
1	1	112	1285.43	14535.2	2153.32	0.1348	3445.31	5	0.081	0.2616
1	1	112	1285.43	14535.2	2153.32	0.1348	3359.18	6	0.0733	0.2571
1	1	112	1285.43	14535.2	2153.32	0.1407	3359.18	8	0.0746	0.2215
1	1	112	1186.55	14436.3	2153.32	0.1388	3359.18	7	0.0721	0.278
1	1	112	1285.43	14436.3	2153.32	0.1374	3445.31	6	0.0757	0.2621
1	1	112	1211.54	14417.3	2153.32	0.1407	3531.45	8	0.076	0.2289
1	1	112	1332.69	10782.7	2153.32	0.1361	3531.45	7	0.0753	0.2394
1	1	112	1211.54	14053.8	2067.19	0.1414	3445.31	8	0.0776	0.2565
1	1	112	1453.85	13811.5	2067.19	0.1368	3359.18	8	0.073	0.2687
1	1	112	1332.69	10661.5	2067.19	0.1355	3445.31	8	0.0735	0.235
1	1	112	1211.54	10661.5	2067.19	0.1366	3531.45	7	0.074	0.2343
1	1	112	1211.54	10540.4	2067.19	0.1368	3445.31	8	0.0758	0.2355
1	1	112	1332.69	10540.4	2067.19	0.1368	3445.31	7	0.0747	0.2331
1	1	112	1384.31	14337.4	1981.06	0.1411	3359.18	8	0.0753	0.3397
1	1	112	1575	10903.8	602.93	0.1369	3531.45	6	0.0824	0.2173
1	1	112	1575	11025	516.797	0.1361	3531.45	8	0.0743	0.235
1	2	201	938.298	11795.7	2411.72	0.1715	3100.78	8	0.1075	0.2731
1	2	201	871.277	11728.7	2411.72	0.1601	3014.65	5	0.1109	0.4434
1	2	201	1005.32	11728.7	2411.72	0.1619	3100.78	7	0.1045	0.2935
1	2	201	1072.34	11728.7	2411.72	0.1594	3100.78	7	0.1007	0.2788
1	2	201	871.277	11728.7	2411.72	0.1663	3100.78	7	0.1084	0.2785
1	2	201	938.298	11661.7	2411.72	0.1478	3186.91	7	0.0916	0.2411
1	2	201	1005.32	11594.7	2411.72	0.1624	3100.78	6	0.1118	0.322
1	2	201	938.298	11594.7	2411.72	0.1482	3186.91	6	0.0955	0.242
1	2	201	1139.36	11460.6	2411.72	0.1543	3014.65	6	0.0937	0.2711
1	2	201	1005.32	11460.6	2411.72	0.1656	3100.78	8	0.1038	0.2545
1	2	201	1005.32	11393.6	2411.72	0.1652	3186.91	7	0.1086	0.3043
1	2	201	1005.32	11393.6	2411.72	0.153	3100.78	6	0.1005	0.297
1	2	201	938.298	11393.6	2411.72	0.1552	3100.78	8	0.0928	0.2621
1	2	201	1072.34	11393.6	2411.72	0.1623	3100.78	6	0.1109	0.2588
1	2	201	1005.32	11393.6	2411.72	0.1613	3100.78	5	0.1072	0.2542
1	2	201	1072.34	11393.6	2411.72	0.1549	3100.78	6	0.1033	0.2514
1	2	201	938.298	11393.6	2411.72	0.1485	3100.78	7	0.0908	0.2422
1	2	201	1139.36	11393.6	2411.72	0.1505	3014.65	8	0.0894	0.234
1	2	201	1139.36	11393.6	2411.72	0.1596	3014.65	7	0.0978	0.2321
1	2	201	1072.34	11393.6	2411.72	0.1502	3186.91	6	0.0983	0.2217
1	2	201	1072.34	11326.6	2411.72	0.1537	3100.78	6	0.0955	0.376
1	2	201	1005.32	11326.6	2411.72	0.1542	3186.91	7	0.0839	0.3564
1	2	201	804.255	11326.6	2411.72	0.1506	3014.65	5	0.0983	0.3332
1	2	201	1139.36	11326.6	2411.72	0.1667	3014.65	8	0.1051	0.3282
1	2	201	1005.32	11326.6	2411.72	0.1593	3100.78	6	0.1078	0.3008
1	2	201	871.277	11326.6	2411.72	0.1658	3014.65	7	0.1076	0.2993
1	2	201	1072.34	11326.6	2411.72	0.1596	3100.78	5	0.1041	0.2939
1	2	201	938.298	11326.6	2411.72	0.1495	3100.78	5	0.0962	0.2798
1	2	201	1005.32	11326.6	2411.72	0.1591	3100.78	5	0.1059	0.2792
1	2	201	1072.34	11326.6	2411.72	0.1666	3014.65	6	0.1157	0.2777
1	2	201	938.298	11326.6	2411.72	0.1594	3100.78	7	0.1041	0.2569
1	2	201	1273.4	11326.6	2411.72	0.1446	3014.65	7	0.087	0.2482
1	2	201	871.277	11326.6	2411.72	0.1446	3100.78	6	0.0891	0.2473
1	2	201	938.298	11326.6	2411.72	0.1496	3014.65	6	0.0879	0.2452
1	2	201	1005.32	11326.6	2411.72	0.1506	3014.65	6	0.0945	0.2363
1	2	201	938.298	11259.6	2411.72	0.1586	3100.78	7	0.1024	0.3074
1	2	201	871.277	11259.6	2411.72	0.1552	3100.78	6	0.1016	0.3035
1	2	201	1072.34	11259.6	2411.72	0.156	3186.91	6	0.1037	0.2914
1	2	201	871.277	10991.5	2411.72	0.1411	3186.91	7	0.0785	0.2435
1	2	201	871.277	10991.5	2411.72	0.1448	3014.65	6	0.0887	0.2223
1	2	201	1072.34	10924.5	2411.72	0.1546	3100.78	7	0.0918	0.2408
1	2	201	1005.32	10924.5	2411.72	0.1416	3014.65	6	0.0899	0.2212
1	2	201	938.298	10857.4	2411.72	0.1512	3014.65	7	0.092	0.2734
1	2	201	1072.34	10857.4	2411.72	0.1405	3100.78	6	0.0887	0.2411
1	2	201	871.277	10857.4	2411.72	0.1358	3014.65	6	0.0847	0.2225
1	2	201	1005.32	11728.7	2325.59	0.1307	3014.65	5	0.0893	0.2707
1	2	201	1005.32	11728.7	2325.59	0.147	3186.91	4	0.103	0.2435
1	2	201	871.277	11527.7	2325.59	0.1429	3186.91	6	0.0924	0.2334
1	2	201	1072.34	11460.6	2325.59	0.1394	3186.91	6	0.0821	0.2506
1	2	201	938.298	11393.6	2325.59	0.1574	3100.78	4	0.1059	0.2985
1	2	201	871.277	11393.6	2325.59	0.167	3100.78	8	0.1049	0.2814
1	2	201	804.255	11393.6	2325.59	0.1676	3100.78	7	0.1095	0.275
1	2	201	871.277	11393.6	2325.59	0.1509	3100.78	7	0.0866	0.2593
1	2	201	1072.34	11326.6	2325.59	0.1563	3100.78	7	0.091	0.3753
1	2	201	1072.34	11326.6	2325.59	0.158	3100.78	6	0.0983	0.3533
1	2	201	871.277	11326.6	2325.59	0.1617	3186.91	5	0.1045	0.3228
1	2	201	1072.34	11326.6	2325.59	0.1611	3100.78	5	0.1045	0.2962
1	2	201	871.277	11326.6	2325.59	0.1526	3186.91	6	0.0993	0.2931
1	2	201	1072.34	11326.6	2325.59	0.1614	3100.78	7	0.1043	0.2858
1	2	201	1005.32	11326.6	2325.59	0.1584	3014.65	6	0.102	0.2781
1	2	201	1072.34	11326.6	2325.59	0.1543	3100.78	6	0.1014	0.2769
1	2	201	1139.36	11326.6	2325.59	0.1613	3186.91	7	0.0883	0.275
1	2	201	1072.34	11326.6	2325.59	0.1419	3100.78	5	0.0879	0.2715
1	2	201	1139.36	11326.6	2325.59	0.162	3100.78	7	0.1043	0.2684
1	2	201	1072.34	11326.6	2325.59	0.154	3100.78	6	0.1012	0.258
1	2	201	1005.32	11326.6	2325.59	0.1637	3014.65	8	0.1003	0.2445
1	2	201	737.234	11326.6	2325.59	0.16	3014.65	5	0.1068	0.236
1	2	201	938.298	11259.6	2325.59	0.1597	3100.78	6	0.0962	0.2511
1	2	201	1072.34	11259.6	2325.59	0.1529	3100.78	6	0.1028	0.2511
1	2	201	938.298	11259.6	2325.59	0.1448	3100.78	6	0.0852	0.2386
1	2	201	1005.32	11192.6	2325.59	0.1596	3100.78	6	0.1059	0.2854
1	2	201	938.298	11192.6	2325.59	0.1502	3100.78	6	0.0859	0.2378
1	2	201	1005.32	11058.5	2325.59	0.147	3100.78	8	0.0827	0.219
1	2	201	804.255	10991.5	2325.59	0.1419	3014.65	7	0.0862	0.2299
1	2	201	1072.34	10924.5	2325.59	0.1408	3100.78	5	0.097	0.2528
1	2	201	938.298	10924.5	2325.59	0.1547	3100.78	6	0.1036	0.24
1	2	201	1139.36	10857.4	2325.59	0.1446	3100.78	6	0.0931	0.2792
1	2	201	1005.32	10790.4	2325.59	0.1391	3100.78	6	0.0847	0.2493
1	2	201	871.277	10790.4	2325.59	0.1166	3100.78	4	0.0833	0.2257
1	2	201	1005.32	10388.3	2325.59	0.1177	3186.91	4	0.0848	0.2128
1	2	201	938.298	12197.9	1981.06	0.1206	3186.91	4	0.0879	0.2266
1	2	201	1206.38	12130.9	1981.06	0.1196	3359.18	5	0.082	0.213
1	2	201	1474.47	10388.3	1981.06	0.1429	3100.78	7	0.0858	0.2376
1	2	201	1139.36	10388.3	1981.06	0.1005	3273.05	4	0.0747	0.2164
1	2	201	938.298	14811.7	1894.92	0.1378	3186.91	7	0.0781	0.2258
1	2	201	938.298	14476.6	1894.92	0.1419	3186.91	7	0.0762	0.2397
1	2	201	1005.32	14409.6	1894.92	0.1395	3359.18	5	0.0955	0.2051
1	2	201	871.277	13270.2	1894.92	0.1438	3273.05	7	0.0875	0.2648
1	2	201	737.234	13270.2	1894.92	0.1389	3273.05	5	0.0885	0.2388
1	2	201	871.277	13270.2	1894.92	0.1415	3273.05	7	0.085	0.225
1	2	201	1005.32	12935.1	1894.92	0.1445	3273.05	5	0.0951	0.2345
1	2	201	804.255	12868.1	1894.92	0.1584	3273.05	7	0.0935	0.2236
1	2	201	938.298	12801.1	1894.92	0.1446	3273.05	6	0.0843	0.2776
1	2	201	1072.34	12801.1	1894.92	0.1349	3186.91	7	0.0758	0.2523
1	2	201	1206.38	12331.9	1894.92	0.1404	3100.78	7	0.0749	0.2138
1	2	201	938.298	12197.9	1894.92	0.1367	3273.05	8	0.0775	0.2727
1	2	201	871.277	12197.9	1894.92	0.1394	3359.18	6	0.0826	0.226
1	2	201	1072.34	12130.9	1894.92	0.1217	3100.78	4	0.0892	0.2133
1	2	201	938.298	12063.8	1894.92	0.1216	3359.18	8	0.0704	0.2094
1	2	201	1005.32	11996.8	1894.92	0.1386	3186.91	5	0.0877	0.2324
1	2	201	737.234	11862.8	1894.92	0.1486	3273.05	7	0.0939	0.2234
1	2	202	868.966	19443.1	2325.59	0.155	3100.78	6	0.1021	0.257
1	2	202	1086.21	19334.5	2325.59	0.159	3186.91	8	0.0839	0.2258
1	2	202	637.283	19500.9	2239.45	0.1481	3273.05	5	0.1026	0.2263
1	2	202	892.197	19373.4	2239.45	0.1512	3273.05	6	0.097	0.2253
1	2	202	760.345	19334.5	2239.45	0.1444	3186.91	6	0.0963	0.289
1	2	202	868.966	19334.5	2239.45	0.1417	3186.91	6	0.1046	0.2854
1	2	202	868.966	19334.5	2239.45	0.1464	3186.91	6	0.0931	0.239
1	2	202	651.724	19334.5	2239.45	0.1541	3186.91	7	0.0941	0.2205
1	2	202	977.586	19334.5	2239.45	0.1398	3186.91	5	0.0948	0.2205
1	2	202	977.586	19225.9	2239.45	0.147	3186.91	7	0.0877	0.2901
1	2	202	760.345	19225.9	2239.45	0.1386	3186.91	6	0.088	0.2542
1	2	202	868.966	19225.9	2239.45	0.1587	3186.91	7	0.0985	0.2482
1	2	202	868.966	19225.9	2239.45	0.1576	3186.91	5	0.094	0.2102
1	2	202	977.586	19225.9	2239.45	0.1533	3186.91	6	0.1008	0.2075
1	2	202	637.283	19118.5	2239.45	0.1474	3186.91	5	0.0996	0.2201
1	2	202	543.103	19117.2	2239.45	0.1443	3186.91	6	0.0927	0.2561
1	2	202	651.724	19117.2	2239.45	0.1504	3186.91	7	0.0962	0.2544
1	2	202	651.724	19117.2	2239.45	0.1533	3186.91	6	0.1005	0.2405
1	2	202	760.345	19117.2	2239.45	0.1381	3100.78	6	0.0793	0.2381
1	2	202	760.345	19117.2	2239.45	0.16	3186.91	7	0.0966	0.2352
1	2	202	651.724	19008.6	2239.45	0.1533	3186.91	7	0.0981	0.2378
1	2	202	543.103	19008.6	2239.45	0.1516	3186.91	7	0.0965	0.2114
1	2	202	651.724	18900	2239.45	0.1569	3186.91	7	0.0954	0.2244
1	2	202	1086.21	18791.4	2239.45	0.142	3186.91	5	0.0894	0.2268
1	2	202	764.74	19571	2153.32	0.1468	3186.91	5	0.1017	0.2191
1	2	202	760.345	19443.1	2153.32	0.1566	3100.78	6	0.0973	0.2311
1	2	202	651.724	19334.5	2153.32	0.1391	3186.91	6	0.0738	0.2222
1	2	202	892.197	19246	2153.32	0.1502	3186.91	6	0.0944	0.2378
1	2	202	764.74	19246	2153.32	0.1419	3186.91	5	0.0955	0.1968
1	2	202	651.724	19225.9	2153.32	0.1533	3186.91	6	0.0944	0.2323
1	2	202	651.724	19225.9	2153.32	0.1492	3186.91	7	0.0855	0.2304
1	2	202	977.586	19225.9	2153.32	0.1509	3186.91	6	0.1023	0.2217
1	2	202	868.966	19117.2	2153.32	0.1541	3186.91	6	0.1	0.288
1	2	202	868.966	19117.2	2153.32	0.1408	3186.91	6	0.0951	0.2816
1	2	202	868.966	19117.2	2153.32	0.1595	3186.91	5	0.0908	0.2799
1	2	202	868.966	19117.2	2153.32	0.148	3100.78	6	0.0892	0.2633
1	2	202	1194.83	19117.2	2153.32	0.1569	3186.91	7	0.0944	0.2619
1	2	202	977.586	19117.2	2153.32	0.148	3186.91	7	0.0874	0.2237
1	2	202	868.966	18900	2153.32	0.1588	3186.91	6	0.1036	0.2294
1	2	202	868.966	19334.5	2067.19	0.16	3186.91	6	0.0989	0.2734
1	2	202	760.345	19225.9	2067.19	0.1437	3100.78	5	0.0946	0.3303
1	2	202	868.966	19225.9	2067.19	0.1374	3100.78	6	0.07	0.2328
1	2	202	977.586	19225.9	2067.19	0.154	3186.91	8	0.0886	0.2237
1	2	202	760.345	19117.2	2067.19	0.1379	3186.91	6	0.0861	0.2607
1	2	202	543.103	19117.2	2067.19	0.1533	3186.91	6	0.0975	0.2486
1	2	202	977.586	19117.2	2067.19	0.1372	3100.78	6	0.0846	0.2189
1	2	202	760.345	19008.6	2067.19	0.1504	3186.91	7	0.0995	0.2256
1	2	202	868.966	19660.3	1981.06	0.1499	3186.91	5	0.0954	0.2318
1	2	202	977.586	19334.5	1981.06	0.1521	3186.91	5	0.0972	0.2722
1	2	202	977.586	19334.5	1981.06	0.1485	3100.78	6	0.1021	0.2691
1	2	202	868.966	19334.5	1981.06	0.1557	3186.91	5	0.1036	0.2631
1	2	202	977.586	19334.5	1981.06	0.1581	3186.91	6	0.1042	0.2465
1	2	202	977.586	19225.9	1981.06	0.1518	3186.91	6	0.0967	0.3094
1	2	202	1086.21	19225.9	1981.06	0.1542	3186.91	7	0.0985	0.2208
1	2	202	868.966	19117.2	1981.06	0.1492	3186.91	6	0.1052	0.2431
1	2	202	977.586	19117.2	1981.06	0.142	3186.91	6	0.0943	0.2354
1	2	202	977.586	19117.2	1981.06	0.1624	3186.91	6	0.0986	0.2282
1	2	202	977.586	19008.6	1981.06	0.1437	3186.91	5	0.0998	0.2801
1	2	202	977.586	19008.6	1981.06	0.1571	3186.91	7	0.0981	0.2484
1	2	202	760.345	19008.6	1981.06	0.1401	3014.65	4	0.0849	0.2383
1	2	202	760.345	19008.6	1981.06	0.1607	3186.91	7	0.0957	0.2273
1	2	202	868.966	18900	1981.06	0.1405	3186.91	5	0.0922	0.2866
1	2	202	868.966	18791.4	1981.06	0.1471	3186.91	5	0.0886	0.2292
1	2	202	868.966	18791.4	1981.06	0.1613	3186.91	7	0.0894	0.2179
1	2	202	977.586	18791.4	1981.06	0.1528	3186.91	6	0.0842	0.2109
1	2	202	977.586	17922.4	1981.06	0.1256	3100.78	6	0.0946	0.2114
1	2	202	868.966	19443.1	1894.92	0.1487	3186.91	6	0.1011	0.3106
1	2	202	760.345	19443.1	1894.92	0.1562	3186.91	5	0.0925	0.2347
1	2	202	977.586	19334.5	1894.92	0.154	3186.91	5	0.1021	0.2748
1	2	202	977.586	19334.5	1894.92	0.1473	3186.91	7	0.1016	0.2561
1	2	202	760.345	19225.9	1894.92	0.1588	3186.91	5	0.1007	0.2424
1	2	202	651.724	19225.9	1894.92	0.1511	3186.91	6	0.0963	0.2393
1	2	202	868.966	19117.2	1894.92	0.1603	3186.91	7	0.0979	0.2486
1	2	202	760.345	19117.2	1894.92	0.1511	3186.91	6	0.0972	0.2448
1	2	202	1086.21	19117.2	1894.92	0.1629	3100.78	7	0.0936	0.2328
1	2	202	868.966	19117.2	1894.92	0.141	3100.78	6	0.0873	0.227
1	2	202	868.966	19008.6	1894.92	0.1468	3186.91	7	0.0947	0.2354
1	2	202	868.966	19008.6	1894.92	0.161	3186.91	7	0.0884	0.2263
1	2	202	760.345	19008.6	1894.92	0.1497	3186.91	7	0.089	0.2239
1	2	202	868.966	19008.6	1894.92	0.1482	3186.91	5	0.1016	0.2208
1	2	202	760.345	18791.4	1894.92	0.1264	3100.78	6	0.0909	0.2674
1	2	202	868.966	18791.4	1894.92	0.1223	3100.78	8	0.0893	0.2282
1	2	202	977.586	19551.7	1808.79	0.153	3186.91	5	0.0914	0.247
1	2	202	977.586	19225.9	1808.79	0.1494	3186.91	6	0.0981	0.2659
1	2	202	760.345	19225.9	1808.79	0.1617	3186.91	6	0.1071	0.2424
1	2	202	868.966	19225.9	1808.79	0.1434	3100.78	7	0.1007	0.2376
1	2	202	977.586	19225.9	1808.79	0.1552	3186.91	7	0.0927	0.2261
1	2	202	760.345	19008.6	1808.79	0.159	3186.91	5	0.1016	0.258
1	2	202	977.586	18900	1808.79	0.1477	3186.91	6	0.1043	0.2361
1	2	202	543.103	19334.5	1722.66	0.1619	3186.91	7	0.0989	0.2871
1	2	202	977.586	19334.5	1722.66	0.153	3186.91	6	0.0963	0.2623
1	2	202	760.345	19225.9	1722.66	0.159	3186.91	7	0.1021	0.2498
1	2	202	868.966	19225.9	1722.66	0.1494	3186.91	6	0.0997	0.2371
1	2	202	543.103	19117.2	1722.66	0.1523	3100.78	6	0.0998	0.2479
1	2	202	1086.21	19117.2	1722.66	0.1533	3186.91	6	0.0884	0.2381
1	2	202	977.586	19117.2	1722.66	0.155	3186.91	6	0.1042	0.2313
1	2	202	977.586	19443.1	1636.52	0.1506	3186.91	5	0.1009	0.3376
1	2	202	977.586	19225.9	1636.52	0.1494	3100.78	7	0.0934	0.2707
1	2	202	977.586	19117.2	1636.52	0.142	3186.91	6	0.0969	0.2546
1	2	202	760.345	19117.2	1636.52	0.1537	3186.91	5	0.1004	0.253
1	2	202	977.586	19008.6	1636.52	0.1465	3186.91	6	0.0913	0.2331
1	2	202	1086.21	18900	1636.52	0.142	3186.91	7	0.0912	0.2309
1	2	202	868.966	19334.5	1550.39	0.1571	3100.78	6	0.0947	0.2635
1	2	202	1086.21	18900	1550.39	0.1641	3273.05	5	0.1019	0.2462
1	2	202	1412.07	19225.9	602.93	0.1528	3186.91	7	0.0955	0.3548
1	2	203	764.74	18863.6	2153.32	0.1253	3445.31	6	0.0826	0.2788
1	2	203	1019.65	18863.6	2153.32	0.1278	3359.18	6	0.0854	0.1947
1	2	203	892.197	18736.1	2153.32	0.1213	3359.18	6	0.077	0.2869
1	2	203	1147.11	18608.7	2153.32	0.1298	3445.31	6	0.0832	0.2614
1	2	203	1274.57	18608.7	2153.32	0.1335	3445.31	7	0.0841	0.2036
1	2	203	1147.11	18608.7	2153.32	0.1316	3445.31	7	0.0835	0.193
1	2	203	509.827	18481.2	2153.32	0.1329	3445.31	7	0.0855	0.2727
1	2	203	1019.65	18481.2	2153.32	0.1348	3359.18	7	0.0853	0.2632
1	2	203	1019.65	18353.8	2153.32	0.1194	3359.18	5	0.0829	0.26
1	2	203	637.283	18353.8	2153.32	0.1279	3359.18	6	0.0824	0.2551
1	2	203	1147.11	18353.8	2153.32	0.1224	3359.18	6	0.0802	0.2394
1	2	203	892.197	18098.8	2153.32	0.1287	3445.31	6	0.0833	0.2614
1	2	203	892.197	18098.8	2153.32	0.1185	3445.31	6	0.0757	0.2456
1	2	203	1019.65	17971.4	2153.32	0.1341	3359.18	6	0.0878	0.2532
1	2	203	764.74	17971.4	2153.32	0.1275	3445.31	6	0.0858	0.2275
1	2	203	1019.65	17971.4	2153.32	0.1223	3359.18	6	0.0797	0.1989
1	2	203	1019.65	17716.5	2153.32	0.128	3359.18	6	0.0827	0.2966
1	2	203	1147.11	17716.5	2153.32	0.1277	3445.31	6	0.0841	0.2367
1	2	203	1019.65	17589	2153.32	0.126	3359.18	6	0.0815	0.2491
1	2	203	1019.65	17334.1	2153.32	0.1248	3445.31	6	0.0802	0.2321
1	2	203	892.197	10324	2153.32	0.1335	3445.31	8	0.0806	0.234
1	2	203	892.197	10196.5	2153.32	0.1306	3445.31	6	0.0885	0.2388
1	2	203	1147.11	19118.5	2067.19	0.1262	3359.18	7	0.0836	0.2515
1	2	203	764.74	19118.5	2067.19	0.1273	3445.31	7	0.0789	0.2504
1	2	203	1147.11	19118.5	2067.19	0.1148	3359.18	5	0.0803	0.248
1	2	203	1147.11	18991	2067.19	0.1228	3445.31	6	0.0824	0.3048
1	2	203	637.283	18991	2067.19	0.1261	3445.31	6	0.0826	0.2272
1	2	203	1147.11	18863.6	2067.19	0.1248	3359.18	6	0.0824	0.2099
1	2	203	892.197	18736.1	2067.19	0.1245	3359.18	6	0.0824	0.2889
1	2	203	1274.57	18736.1	2067.19	0.1312	3445.31	6	0.0873	0.26
1	2	203	892.197	18736.1	2067.19	0.1308	3359.18	7	0.0849	0.2597
1	2	203	764.74	18736.1	2067.19	0.1303	3359.18	6	0.0856	0.2412
1	2	203	1019.65	18736.1	2067.19	0.1287	3445.31	7	0.0797	0.2032
1	2	203	1147.11	18608.7	2067.19	0.1263	3445.31	6	0.0838	0.2436
1	2	203	1274.57	18608.7	2067.19	0.1277	3445.31	6	0.0864	0.2096
1	2	203	1274.57	18481.2	2067.19	0.1267	3359.18	6	0.0838	0.2347
1	2	203	892.197	18481.2	2067.19	0.1293	3359.18	6	0.0865	0.2184
1	2	203	892.197	18226.3	2067.19	0.1233	3359.18	6	0.0819	0.2887
1	2	203	1019.65	18226.3	2067.19	0.1263	3445.31	6	0.0838	0.2166
1	2	203	1019.65	18098.8	2067.19	0.1276	3445.31	6	0.0819	0.3113
1	2	203	892.197	18098.8	2067.19	0.1255	3359.18	6	0.083	0.2627
1	2	203	1402.02	18098.8	2067.19	0.1279	3359.18	6	0.0843	0.2404
1	2	203	1402.02	17971.4	2067.19	0.1161	3445.31	5	0.0809	0.2049
1	2	203	1019.65	18863.6	1981.06	0.1291	3359.18	6	0.0855	0.2648
1	2	203	1656.94	18863.6	516.797	0.1232	3359.18	6	0.0813	0.2162
1	2	203	1688.17	18736.1	516.797	0.1307	3445.31	6	0.0858	0.2104
1	2	204	892.197	19118.5	2067.19	0.1399	3359.18	7	0.092	0.1815
1	2	204	892.197	19500.9	1981.06	0.1304	3273.05	6	0.0854	0.2163
1	2	204	1147.11	19373.4	1981.06	0.1242	3273.05	5	0.0847	0.2077
1	2	204	1019.65	19373.4	1981.06	0.1333	3273.05	6	0.0874	0.1991
1	2	204	1147.11	19246	1981.06	0.137	3273.05	5	0.0979	0.2167
1	2	204	1147.11	19246	1981.06	0.1286	3273.05	5	0.0904	0.2158
1	2	204	892.197	19118.5	1981.06	0.1304	3273.05	7	0.0802	0.4453
1	2	204	1147.11	19118.5	1981.06	0.1288	3273.05	5	0.0881	0.2301
1	2	204	1147.11	19118.5	1981.06	0.1319	3273.05	6	0.087	0.2213
1	2	204	637.283	19118.5	1981.06	0.1379	3186.91	6	0.0934	0.2042
1	2	204	1019.65	19118.5	1981.06	0.1299	3273.05	6	0.0856	0.202
1	2	204	1147.11	19118.5	1981.06	0.1343	3273.05	5	0.0947	0.1943
1	2	204	764.74	18991	1981.06	0.1306	3273.05	6	0.086	0.211
1	2	204	1147.11	18991	1981.06	0.1308	3273.05	6	0.0851	0.2051
1	2	204	1274.57	18991	1981.06	0.1293	3273.05	6	0.0844	0.1949
1	2	204	1274.57	18863.6	1981.06	0.1322	3273.05	7	0.0833	0.1998
1	2	204	1147.11	18863.6	1981.06	0.1379	3273.05	7	0.0886	0.1923
1	2	204	892.197	18863.6	1981.06	0.131	3273.05	7	0.0833	0.1912
1	2	204	764.74	18736.1	1981.06	0.1429	3273.05	6	0.0974	0.2229
1	2	204	1147.11	18736.1	1981.06	0.1339	3273.05	5	0.0945	0.2138
1	2	204	764.74	18736.1	1981.06	0.1317	3273.05	7	0.0835	0.2132
1	2	204	1147.11	18736.1	1981.06	0.1264	3273.05	6	0.0813	0.2057
1	2	204	892.197	18736.1	1981.06	0.1297	3273.05	6	0.085	0.2028
1	2	204	1274.57	18736.1	1981.06	0.1306	3273.05	7	0.0816	0.1846
1	2	204	892.197	18608.7	1981.06	0.12	3273.05	5	0.0819	0.2782
1	2	204	1274.57	18608.7	1981.06	0.1339	3186.91	7	0.0848	0.2159
1	2	204	1274.57	18608.7	1981.06	0.1363	3273.05	5	0.0975	0.2139
1	2	204	764.74	18608.7	1981.06	0.1249	3273.05	6	0.0821	0.2095
1	2	204	892.197	18608.7	1981.06	0.137	3186.91	6	0.0922	0.205
1	2	204	1019.65	18608.7	1981.06	0.1363	3359.18	6	0.0917	0.2006
1	2	204	1147.11	18608.7	1981.06	0.1308	3273.05	5	0.0916	0.1925
1	2	204	892.197	18481.2	1981.06	0.1377	3186.91	6	0.0934	0.2097
1	2	204	1274.57	18481.2	1981.06	0.1361	3273.05	5	0.0952	0.2068
1	2	204	637.283	18481.2	1981.06	0.1317	3273.05	6	0.0866	0.2017
1	2	204	1019.65	18481.2	1981.06	0.1277	3273.05	5	0.0869	0.1987
1	2	204	764.74	18481.2	1981.06	0.142	3273.05	7	0.0899	0.1929
1	2	204	764.74	18481.2	1981.06	0.1421	3273.05	6	0.0949	0.1861
1	2	204	1019.65	18353.8	1981.06	0.1277	3273.05	5	0.0874	0.2044
1	2	204	892.197	18353.8	1981.06	0.1328	3186.91	6	0.089	0.2029
1	2	204	1147.11	18353.8	1981.06	0.1387	3273.05	5	0.0978	0.1821
1	2	204	1147.11	18226.3	1981.06	0.1344	3186.91	6	0.0918	0.2438
1	2	204	1274.57	18098.8	1981.06	0.1284	3186.91	6	0.0848	0.2566
1	2	204	892.197	18098.8	1981.06	0.13	3273.05	5	0.0898	0.2295
1	2	204	1274.57	18098.8	1981.06	0.1319	3273.05	7	0.0827	0.2018
1	2	204	1274.57	17843.9	1981.06	0.1289	3273.05	5	0.0878	0.2507
1	2	204	1019.65	17843.9	1981.06	0.126	3186.91	6	0.0826	0.1985
1	2	204	1147.11	17589	1981.06	0.1282	3273.05	5	0.0879	0.2077
1	2	204	1019.65	17589	1981.06	0.1354	3273.05	5	0.0952	0.1969
1	2	204	1147.11	17589	1981.06	0.1253	3100.78	5	0.0874	0.1861
1	2	204	1019.65	16314.5	1981.06	0.1288	3273.05	5	0.0887	0.1982
1	2	204	1402.02	18863.6	1894.92	0.1412	3359.18	8	0.0844	0.2264
1	2	205	1191.89	11833.8	2153.32	0.1534	3100.78	6	0.0991	0.2611
1	2	205	1277.03	17112.2	2067.19	0.1578	3186.91	6	0.1048	0.2301
1	2	205	1106.76	16771.6	2067.19	0.1578	3445.31	5	0.1087	0.2366
1	2	205	1075.61	16672	2067.19	0.1452	3186.91	5	0.0893	0.3334
1	2	205	1191.89	16516.2	2067.19	0.155	3445.31	5	0.1087	0.2279
1	2	205	1191.89	16431.1	2067.19	0.1452	3273.05	5	0.096	0.3458
1	2	205	1021.62	16431.1	2067.19	0.1443	3273.05	5	0.0967	0.326
1	2	205	1092.57	16388.5	2067.19	0.1419	3186.91	6	0.0845	0.2405
1	2	205	1191.89	16345.9	2067.19	0.1469	3273.05	5	0.0978	0.3643
1	2	205	1106.76	16345.9	2067.19	0.1471	3445.31	6	0.0908	0.3073
1	2	205	1106.76	16345.9	2067.19	0.1486	3445.31	6	0.0919	0.255
1	2	205	1106.76	16260.8	2067.19	0.146	3359.18	6	0.0891	0.3791
1	2	205	1106.76	16260.8	2067.19	0.1486	3273.05	6	0.0919	0.3379
1	2	205	1106.76	16260.8	2067.19	0.1491	3445.31	6	0.0934	0.337
1	2	205	1106.76	16260.8	2067.19	0.1556	3445.31	6	0.0982	0.2384
1	2	205	1021.62	14983.8	2067.19	0.138	3445.31	6	0.0825	0.3327
1	2	205	1191.89	14983.8	2067.19	0.1428	3186.91	6	0.0853	0.2724
1	2	205	1021.62	14983.8	2067.19	0.1493	3445.31	5	0.1006	0.2685
1	2	205	1191.89	14983.8	2067.19	0.1456	3273.05	6	0.0893	0.2563
1	2	205	1106.76	14983.8	2067.19	0.141	3186.91	5	0.0941	0.2288
1	2	205	1021.62	14898.6	2067.19	0.1351	3273.05	6	0.0792	0.3811
1	2	205	1106.76	14898.6	2067.19	0.1399	3273.05	6	0.0833	0.3244
1	2	205	1277.03	14898.6	2067.19	0.1395	3445.31	6	0.0829	0.3091
1	2	205	1191.89	14898.6	2067.19	0.1423	3186.91	6	0.0858	0.297
1	2	205	1106.76	14898.6	2067.19	0.1375	3445.31	6	0.0814	0.2349
1	2	205	1106.76	14813.5	2067.19	0.1469	3445.31	6	0.0869	0.2375
1	2	205	1106.76	14813.5	2067.19	0.1561	3445.31	5	0.1087	0.2318
1	2	205	1021.62	14728.4	2067.19	0.1471	3445.31	7	0.0832	0.2506
1	2	205	1021.62	14643.2	2067.19	0.1471	3186.91	6	0.0915	0.3254
1	2	205	1191.89	14558.1	2067.19	0.148	3445.31	6	0.0917	0.2938
1	2	205	1191.89	14473	2067.19	0.1336	3186.91	5	0.0856	0.2395
1	2	205	1106.76	14473	2067.19	0.1556	3445.31	6	0.0991	0.2222
1	2	205	936.486	14387.8	2067.19	0.1489	3445.31	6	0.0939	0.276
1	2	205	1277.03	14387.8	2067.19	0.1478	3273.05	6	0.0928	0.2642
1	2	205	1021.62	14387.8	2067.19	0.1375	3273.05	5	0.0987	0.2541
1	2	205	893.919	14104.1	2067.19	0.1404	3273.05	6	0.0843	0.2124
1	2	205	1106.76	14047.3	2067.19	0.1351	3186.91	6	0.0799	0.2463
1	2	205	993.243	14004.7	2067.19	0.1417	3186.91	6	0.0845	0.3359
1	2	205	993.243	14004.7	2067.19	0.1412	3273.05	6	0.0847	0.3198
1	2	205	993.243	14004.7	2067.19	0.1345	3186.91	5	0.0867	0.2976
1	2	205	993.243	14004.7	2067.19	0.1417	3273.05	5	0.0954	0.2309
1	2	205	993.243	14004.7	2067.19	0.1447	3100.78	7	0.0858	0.2291
1	2	205	1191.89	13791.9	2067.19	0.1513	3445.31	6	0.0952	0.241
1	2	205	1106.76	13536.5	2067.19	0.1281	3359.18	6	0.0732	0.2896
1	2	205	1092.57	12713.5	2067.19	0.1399	3186.91	6	0.0823	0.3038
1	2	205	1092.57	12713.5	2067.19	0.1445	3186.91	6	0.088	0.2825
1	2	205	1106.76	12600	2067.19	0.1534	3100.78	6	0.096	0.2296
1	2	205	1277.03	12514.9	2067.19	0.1373	3186.91	6	0.0805	0.2365
1	2	205	1106.76	12514.9	2067.19	0.1442	3186.91	5	0.0969	0.234
1	2	205	1191.89	12514.9	2067.19	0.1439	3186.91	6	0.0883	0.2209
1	2	205	1191.89	16345.9	1981.06	0.1526	3273.05	6	0.0952	0.2397
1	2	205	1021.62	16260.8	1981.06	0.1469	3273.05	5	0.0978	0.2605
1	2	205	996.235	16205.4	1981.06	0.1469	3445.31	5	0.0965	0.2655
1	2	205	1106.76	16175.7	1981.06	0.15	3359.18	6	0.0923	0.2392
1	2	205	1106.76	16175.7	1981.06	0.1445	3359.18	5	0.0967	0.2305
1	2	205	1129.07	16139	1981.06	0.1447	3359.18	5	0.0982	0.242
1	2	205	1106.76	15239.2	1981.06	0.1482	3359.18	5	0.0984	0.3794
1	2	205	1191.89	14983.8	1981.06	0.1349	3273.05	5	0.0871	0.3366
1	2	205	1021.62	14983.8	1981.06	0.1465	3273.05	6	0.0895	0.2798
1	2	205	1106.76	14983.8	1981.06	0.1364	3445.31	5	0.0884	0.2641
1	2	205	1021.62	14898.6	1981.06	0.1395	3273.05	5	0.0923	0.3606
1	2	205	1191.89	14898.6	1981.06	0.1443	3445.31	5	0.096	0.3532
1	2	205	1191.89	14898.6	1981.06	0.1371	3273.05	5	0.0895	0.2921
1	2	205	1021.62	14898.6	1981.06	0.1476	3273.05	6	0.0908	0.2336
1	2	205	1021.62	14813.5	1981.06	0.1438	3273.05	5	0.0941	0.3898
1	2	205	1277.03	14813.5	1981.06	0.1436	3273.05	7	0.0864	0.2986
1	2	205	1191.89	14813.5	1981.06	0.1445	3273.05	5	0.0963	0.2532
1	2	205	1021.62	14728.4	1981.06	0.1401	3445.31	6	0.0847	0.3816
1	2	205	1021.62	14728.4	1981.06	0.1428	3445.31	5	0.0939	0.3423
1	2	205	1021.62	14643.2	1981.06	0.15	3359.18	6	0.0923	0.2357
1	2	205	1021.62	14643.2	1981.06	0.1425	3359.18	7	0.0803	0.2205
1	2	205	1021.62	14473	1981.06	0.1419	3273.05	6	0.0851	0.2523
1	2	205	1106.76	14473	1981.06	0.1502	3445.31	6	0.0921	0.2392
1	2	205	1191.89	14387.8	1981.06	0.1456	3359.18	6	0.0886	0.3073
1	2	205	936.486	14387.8	1981.06	0.1449	3186.91	6	0.088	0.263
1	2	205	1021.62	14387.8	1981.06	0.1517	3273.05	6	0.0926	0.2336
1	2	205	1106.76	14302.7	1981.06	0.1404	3186.91	6	0.0838	0.3445
1	2	205	1021.62	14302.7	1981.06	0.1454	3186.91	6	0.0871	0.2602
1	2	205	1191.89	14302.7	1981.06	0.1478	3445.31	6	0.0899	0.2419
1	2	205	1021.62	14217.6	1981.06	0.1436	3359.18	6	0.0864	0.232
1	2	205	1106.76	14132.4	1981.06	0.1458	3445.31	6	0.0891	0.2366
1	2	205	1021.62	14047.3	1981.06	0.136	3186.91	5	0.0895	0.3414
1	2	205	1021.62	13962.2	1981.06	0.1462	3359.18	6	0.0895	0.251
1	2	205	1277.03	13962.2	1981.06	0.1454	3359.18	6	0.0888	0.2231
1	2	205	1106.76	13877	1981.06	0.1408	3445.31	5	0.0923	0.3837
1	2	205	1021.62	13877	1981.06	0.141	3186.91	6	0.0849	0.365
1	2	205	1106.76	13877	1981.06	0.1423	3359.18	6	0.0836	0.2462
1	2	205	936.486	13877	1981.06	0.1445	3359.18	5	0.0954	0.2392
1	2	205	996.235	13814.5	1981.06	0.1384	3273.05	5	0.0901	0.2784
1	2	205	1106.76	13791.9	1981.06	0.1458	3359.18	5	0.0967	0.2318
1	2	205	1106.76	13621.6	1981.06	0.1377	3359.18	5	0.0908	0.2593
1	2	205	1062.65	13283.1	1981.06	0.1423	3359.18	5	0.0926	0.2704
1	2	206	972.794	19699.1	2497.85	0.1331	3359.18	6	0.0854	0.2486
1	2	206	1134.93	19618	2497.85	0.1339	3359.18	6	0.084	0.2941
1	2	206	1134.93	20266.5	2411.72	0.1329	3273.05	5	0.0915	0.2495
1	2	206	1053.86	20185.5	2411.72	0.1272	3531.45	6	0.0794	0.305
1	2	206	1215.99	20185.5	2411.72	0.1439	3359.18	7	0.086	0.2852
1	2	206	1053.86	20023.3	2411.72	0.134	3359.18	6	0.0856	0.3172
1	2	206	972.794	20023.3	2411.72	0.1445	3359.18	7	0.0915	0.3017
1	2	206	972.794	20023.3	2411.72	0.1374	3273.05	7	0.082	0.2714
1	2	206	891.728	19942.3	2411.72	0.1473	3531.45	7	0.0881	0.4308
1	2	206	1053.86	19942.3	2411.72	0.1441	3359.18	7	0.0852	0.4169
1	2	206	1134.93	19942.3	2411.72	0.1361	3273.05	7	0.0822	0.2928
1	2	206	1215.99	19861.2	2411.72	0.1345	3359.18	7	0.0773	0.3172
1	2	206	972.794	19861.2	2411.72	0.1437	3273.05	7	0.0875	0.2651
1	2	206	1134.93	19699.1	2411.72	0.1273	3273.05	6	0.0779	0.2899
1	2	206	1134.93	19699.1	2411.72	0.1437	3359.18	6	0.0936	0.2651
1	2	206	972.794	19618	2411.72	0.1266	3186.91	5	0.0831	0.2892
1	2	206	972.794	19618	2411.72	0.1437	3359.18	6	0.0936	0.2697
1	2	206	1134.93	19618	2411.72	0.1363	3273.05	6	0.0894	0.2688
1	2	206	1053.86	19536.9	2411.72	0.1365	3359.18	5	0.0949	0.3033
1	2	206	1053.86	19536.9	2411.72	0.135	3273.05	5	0.0934	0.3012
1	2	206	1053.86	19536.9	2411.72	0.1376	3445.31	6	0.0898	0.2852
1	2	206	891.728	19536.9	2411.72	0.1338	3359.18	6	0.0848	0.2773
1	2	206	1134.93	19455.9	2411.72	0.1382	3273.05	6	0.0894	0.3311
1	2	206	810.662	19455.9	2411.72	0.1379	3359.18	6	0.0875	0.3155
1	2	206	972.794	19455.9	2411.72	0.1439	3273.05	7	0.0862	0.2882
1	2	206	972.794	19455.9	2411.72	0.1334	3186.91	5	0.0915	0.2773
1	2	206	891.728	19455.9	2411.72	0.1355	3273.05	5	0.0934	0.2608
1	2	206	972.794	19374.8	2411.72	0.1456	3273.05	8	0.0822	0.3513
1	2	206	972.794	19374.8	2411.72	0.1357	3273.05	5	0.0947	0.3261
1	2	206	1053.86	19293.8	2411.72	0.1466	3273.05	7	0.0881	0.2882
1	2	206	1134.93	19293.8	2411.72	0.1443	3273.05	7	0.0867	0.2878
1	2	206	1053.86	19212.7	2411.72	0.1441	3445.31	6	0.094	0.2516
1	2	206	891.728	19131.6	2411.72	0.1451	3273.05	7	0.0886	0.4035
1	2	206	972.794	19131.6	2411.72	0.1454	3273.05	7	0.0877	0.3484
1	2	206	1053.86	19131.6	2411.72	0.1349	3359.18	6	0.0861	0.2163
1	2	206	1053.86	19050.6	2411.72	0.1462	3273.05	7	0.0888	0.297
1	2	206	972.794	18969.5	2411.72	0.1447	3359.18	7	0.0898	0.3475
1	2	206	1134.93	16294.3	2411.72	0.1333	3359.18	6	0.0857	0.2389
1	2	206	972.794	19861.2	2325.59	0.1418	3273.05	7	0.0852	0.3164
1	2	206	1053.86	19699.1	2325.59	0.1361	3273.05	6	0.0888	0.4018
1	2	206	1053.86	19536.9	2325.59	0.1361	3531.45	5	0.0947	0.2768
1	2	206	891.728	19536.9	2325.59	0.1382	3273.05	8	0.0789	0.2688
1	2	206	1053.86	19212.7	2325.59	0.1437	3273.05	7	0.0879	0.2583
1	2	206	972.794	19050.6	2325.59	0.1353	3273.05	5	0.0928	0.2991
1	2	206	1134.93	19050.6	2325.59	0.1224	3273.05	5	0.0812	0.2824
1	2	206	972.794	19699.1	2239.45	0.1247	3359.18	5	0.0839	0.3088
1	2	207	1147.11	15422.3	2239.45	0.1318	3359.18	6	0.0693	0.1927
1	2	207	1019.65	14785	2239.45	0.1296	3359.18	5	0.0734	0.2095
1	2	207	1019.65	14785	2239.45	0.1302	3359.18	6	0.0665	0.2007
1	2	207	1274.57	14657.5	2239.45	0.1051	3359.18	4	0.0739	0.2369
1	2	207	1019.65	14530.1	2239.45	0.1334	3359.18	6	0.0771	0.2144
1	2	207	1069.09	14402.6	2239.45	0.1303	3359.18	5	0.0734	0.2644
1	2	207	1147.11	14402.6	2239.45	0.1283	3359.18	5	0.0724	0.2287
1	2	207	1147.11	14402.6	2239.45	0.1207	3359.18	6	0.0616	0.1995
1	2	207	1147.11	14402.6	2239.45	0.1051	3359.18	5	0.0693	0.1937
1	2	207	1402.02	14147.7	2239.45	0.1374	3359.18	6	0.0799	0.2415
1	2	207	1147.11	14147.7	2239.45	0.1311	3359.18	6	0.076	0.2308
1	2	207	1147.11	14147.7	2239.45	0.1261	3359.18	5	0.0721	0.2092
1	2	207	892.197	14020.2	2239.45	0.141	3359.18	5	0.0917	0.2636
1	2	207	1019.65	14020.2	2239.45	0.1284	3359.18	6	0.0691	0.2476
1	2	207	1147.11	14020.2	2239.45	0.1288	3359.18	5	0.0749	0.2433
1	2	207	1069.09	14020.2	2239.45	0.1276	3359.18	6	0.0655	0.2156
1	2	207	1147.11	14020.2	2239.45	0.0996	3359.18	3	0.0771	0.1806
1	2	207	764.74	13892.8	2239.45	0.1262	3359.18	4	0.0771	0.4169
1	2	207	764.74	13892.8	2239.45	0.1306	3359.18	5	0.0767	0.3402
1	2	207	1019.65	13892.8	2239.45	0.1324	3359.18	4	0.0836	0.2942
1	2	207	892.197	13892.8	2239.45	0.0977	3359.18	4	0.0687	0.2786
1	2	207	1019.65	13892.8	2239.45	0.1259	3359.18	5	0.0706	0.2564
1	2	207	1019.65	13892.8	2239.45	0.1268	3359.18	5	0.0726	0.2412
1	2	207	892.197	13892.8	2239.45	0.1276	3359.18	5	0.0736	0.2141
1	2	207	1274.57	13892.8	2239.45	0.1013	3359.18	4	0.0732	0.2037
1	2	207	1147.11	13765.3	2239.45	0.1293	3359.18	5	0.0752	0.2563
1	2	207	1147.11	13765.3	2239.45	0.1301	3359.18	5	0.0726	0.1989
1	2	207	764.74	13765.3	2239.45	0.1279	3359.18	5	0.0728	0.1912
1	2	207	637.283	13637.9	2239.45	0.1361	3273.05	4	0.084	0.3015
1	2	207	1019.65	13637.9	2239.45	0.1311	3359.18	5	0.076	0.2946
1	2	207	1274.57	13637.9	2239.45	0.1073	3359.18	5	0.0724	0.261
1	2	207	1147.11	13382.9	2239.45	0.1248	3359.18	5	0.0876	0.2244
1	2	207	637.283	13255.5	2239.45	0.1309	3359.18	5	0.0773	0.3295
1	2	207	764.74	13255.5	2239.45	0.1008	3273.05	4	0.073	0.211
1	2	207	892.197	13128	2239.45	0.1312	3359.18	4	0.0829	0.2463
1	2	207	1147.11	13128	2239.45	0.1405	3359.18	5	0.0857	0.2429
1	2	207	892.197	13000.6	2239.45	0.107	3359.18	4	0.0805	0.3437
1	2	207	1019.65	12873.1	2239.45	0.112	3273.05	4	0.0846	0.2205
1	2	207	1019.65	13892.8	2153.32	0.1027	3359.18	4	0.0747	0.2476
1	2	207	1147.11	13892.8	2153.32	0.1278	3359.18	4	0.0784	0.2354
1	2	207	1147.11	13382.9	2153.32	0.132	3359.18	5	0.0825	0.2575
1	2	207	1019.65	13255.5	2153.32	0.1282	3359.18	5	0.0786	0.2272
1	2	207	1656.94	14147.7	1808.79	0.1348	3359.18	6	0.0719	0.2257
1	2	207	1656.94	13765.3	1808.79	0.0989	3359.18	4	0.0689	0.2927
1	3	301	1131.66	5951.67	2325.59	0.1547	3273.05	5	0.1077	0.5143
1	3	301	1257.4	5951.67	2325.59	0.1586	3186.91	5	0.1092	0.2986
1	3	301	1215.48	5909.76	2325.59	0.1501	3186.91	5	0.0954	0.3488
1	3	301	1173.57	5909.76	2325.59	0.1582	3273.05	6	0.1014	0.3151
1	3	301	1247.34	5768.93	2325.59	0.1597	3273.05	6	0.1025	0.3079
1	3	301	1173.57	5700.19	2325.59	0.1494	3273.05	6	0.0957	0.4992
1	3	301	1247.34	5613.01	2325.59	0.1559	3273.05	4	0.1063	0.2744
1	3	301	1257.4	5532.54	2325.59	0.1503	3186.91	5	0.0932	0.497
1	3	301	1257.4	5532.54	2325.59	0.1567	3273.05	4	0.1054	0.4139
1	3	301	1215.48	5532.54	2325.59	0.1604	3186.91	5	0.1107	0.3459
1	3	301	1215.48	5490.63	2325.59	0.1574	3359.18	3	0.1182	0.5765
1	3	301	1257.4	5490.63	2325.59	0.1534	3186.91	5	0.1067	0.392
1	3	301	1257.4	5448.71	2325.59	0.154	3359.18	5	0.1042	0.4797
1	3	301	1257.4	5448.71	2325.59	0.1504	3273.05	6	0.0954	0.3817
1	3	301	1257.4	5448.71	2325.59	0.1525	3186.91	5	0.0951	0.3632
1	3	301	1215.48	5113.41	2325.59	0.1502	3186.91	5	0.1019	0.3644
1	3	301	1257.4	5071.49	2325.59	0.16	3186.91	5	0.1021	0.3182
1	3	301	1299.31	6664.2	2239.45	0.1512	3186.91	5	0.0924	0.3136
1	3	301	1299.31	5909.76	2239.45	0.1513	3186.91	5	0.1023	0.2871
1	3	301	1299.31	5872.88	2239.45	0.1624	3186.91	6	0.1045	0.2606
1	3	301	1257.4	5574.45	2239.45	0.1547	3273.05	5	0.111	0.3277
1	3	301	1341.22	5532.54	2239.45	0.1612	3273.05	5	0.1093	0.3831
1	3	301	1299.31	5532.54	2239.45	0.1329	3273.05	5	0.0967	0.3459
1	3	301	1341.22	5532.54	2239.45	0.1556	3273.05	5	0.1063	0.2802
1	3	301	1299.31	5490.63	2239.45	0.1437	3186.91	4	0.1058	0.2938
1	3	301	1299.31	5406.8	2239.45	0.152	3186.91	4	0.1021	0.3609
1	3	301	1257.4	5364.89	2239.45	0.1632	3359.18	5	0.114	0.4356
1	3	301	1257.4	5281.06	2239.45	0.1587	3186.91	5	0.1015	0.2633
1	3	301	1215.48	5951.67	2153.32	0.1541	3186.91	6	0.0954	0.3033
1	3	301	1299.31	5909.76	2153.32	0.1557	3273.05	5	0.1095	0.3886
1	3	301	1257.4	5658.28	2153.32	0.1574	3186.91	6	0.0951	0.2871
1	3	301	1257.4	5532.54	2153.32	0.1598	3186.91	6	0.0975	0.2837
1	3	301	1257.4	5281.06	2153.32	0.1581	3186.91	6	0.0995	0.2733
1	3	301	1215.48	5155.32	2153.32	0.1537	3186.91	7	0.0896	0.3805
1	3	301	1257.4	5155.32	2153.32	0.1559	3186.91	5	0.0965	0.279
1	3	301	1131.66	5029.58	2153.32	0.1243	1291.99	4	0.0947	0.3451
1	3	301	1257.4	5951.67	2067.19	0.1504	3186.91	5	0.0888	0.3033
1	3	301	1215.48	5448.71	2067.19	0.1304	3186.91	6	0.0763	0.2998
1	3	301	1257.4	5197.23	2067.19	0.1468	3186.91	7	0.0712	0.286
1	3	301	1257.4	5113.41	2067.19	0.1535	3186.91	5	0.0964	0.3092
1	3	301	1215.48	5113.41	2067.19	0.1276	3186.91	4	0.0901	0.2972
1	3	301	1299.31	5113.41	2067.19	0.1591	3186.91	5	0.103	0.2675
1	3	301	1341.22	5155.32	1981.06	0.1523	3186.91	6	0.0942	0.279
1	3	301	1341.22	5113.41	1981.06	0.1555	3186.91	4	0.1065	0.2779
1	3	301	1215.48	4987.67	1981.06	0.1521	3186.91	6	0.0898	0.3288
1	3	301	1299.31	4945.76	1981.06	0.1259	3186.91	4	0.0898	0.3229
1	3	301	1299.31	4903.84	1981.06	0.1091	1378.12	3	0.0822	0.3815
1	3	301	1299.31	5197.23	1894.92	0.15	3186.91	7	0.0862	0.34
1	3	302	1180.56	10994	1875	0.1438	3281.25	4	0.106	0.3772
1	3	302	1147.83	12626.1	1500	0.1351	3281.25	4	0.0985	0.3937
1	3	302	1254.35	12174.5	1406.25	0.1442	3281.25	5	0.0992	0.3766
1	3	302	1252.17	11687	1406.25	0.1442	3375	4	0.1027	0.3378
1	3	302	1147.83	11373.9	1406.25	0.1403	3375	5	0.1065	0.3316
1	3	302	1043.48	11582.6	1218.75	0.1403	3281.25	4	0.1004	0.3804
1	3	302	1254.35	11658	1125	0.1506	3375	6	0.0972	0.4254
1	3	302	1254.35	10846.4	1125	0.1533	3281.25	6	0.0974	0.3109
1	3	302	1252.17	11269.6	1031.25	0.1479	3375	3	0.1239	0.3249
1	3	302	1252.17	11165.2	1031.25	0.1474	3375	5	0.1091	0.4248
1	3	302	1254.35	10994	1031.25	0.1396	3468.75	5	0.1055	0.4458
1	3	302	1147.83	10852.2	1031.25	0.1607	3375	6	0.1094	0.3498
1	3	302	1043.48	10747.8	1031.25	0.1415	3187.5	4	0.1003	0.3488
1	3	302	1147.83	11895.7	937.5	0.1474	3375	5	0.0966	0.3772
1	3	302	1043.48	11895.7	937.5	0.1424	3375	3	0.1143	0.3371
1	3	302	1252.17	11791.3	937.5	0.1396	3468.75	4	0.0996	0.7164
1	3	302	1252.17	11791.3	937.5	0.1474	3281.25	4	0.1067	0.3714
1	3	302	1043.48	11791.3	937.5	0.147	3468.75	4	0.1085	0.3155
1	3	302	1252.17	11687	937.5	0.1405	3375	5	0.0967	0.3742
1	3	302	1252.17	11687	937.5	0.1349	3375	4	0.0977	0.3368
1	3	302	1252.17	11582.6	937.5	0.1396	3656.25	6	0.0998	0.3689
1	3	302	1147.83	11165.2	937.5	0.1447	3375	4	0.105	0.391
1	3	302	1254.35	11067.8	937.5	0.1424	3375	3	0.112	0.3846
1	3	302	1147.83	11060.9	937.5	0.1401	3187.5	6	0.0949	0.3731
1	3	302	1401.92	10920.2	937.5	0.1595	3375	5	0.1081	0.4175
1	3	302	1147.83	10852.2	937.5	0.146	3375	4	0.1064	0.3228
1	3	302	1252.17	10643.5	937.5	0.147	3281.25	5	0.0989	0.3372
1	3	302	1401.92	12100.7	843.75	0.1377	3468.75	5	0.0989	0.3418
1	3	302	1252.17	11791.3	843.75	0.1602	3468.75	6	0.1022	0.3303
1	3	302	1147.83	11791.3	843.75	0.1456	3468.75	5	0.0965	0.3185
1	3	302	1401.92	11731.8	843.75	0.136	3375	5	0.1025	0.3889
1	3	302	1252.17	11478.3	843.75	0.1401	3375	6	0.0896	0.3774
1	3	302	1356.52	11373.9	843.75	0.1401	3281.25	4	0.1036	0.3141
1	3	302	1252.17	11269.6	843.75	0.134	3187.5	5	0.0957	0.3384
1	3	302	1252.17	11165.2	843.75	0.1356	3187.5	5	0.0978	0.3779
1	3	302	1147.83	11165.2	843.75	0.1502	3187.5	4	0.1085	0.3754
1	3	302	1356.52	11060.9	843.75	0.1401	3468.75	5	0.0989	0.3294
1	3	302	1252.17	10956.5	843.75	0.1424	3375	4	0.0989	0.3767
1	3	302	1328.13	10772.6	843.75	0.1346	3375	4	0.0954	0.3852
1	3	302	1356.52	12000	750	0.1447	3468.75	4	0.106	0.3162
1	3	302	1252.17	11791.3	750	0.1392	3468.75	5	0.092	0.3143
1	3	302	1043.48	11687	750	0.1424	3468.75	5	0.0976	0.3404
1	3	302	1356.52	11510.5	750	0.1433	3281.25	6	0.1001	0.3926
1	3	302	1252.17	11165.2	750	0.1378	3375	4	0.0997	0.3534
1	3	303	1306.57	6001.16	2239.45	0.1686	3359.18	5	0.1076	0.3592
1	3	303	1268.75	5425	2239.45	0.1712	3359.18	6	0.1051	0.4671
1	3	303	1417.28	8684.99	2153.32	0.172	3359.18	6	0.115	0.3417
1	3	303	1286.77	7280.52	2153.32	0.1738	3359.18	6	0.1056	0.3498
1	3	303	1332.62	7255.34	2153.32	0.1708	3359.18	5	0.1225	0.3245
1	3	303	1365.7	7226.81	2153.32	0.1765	3445.31	7	0.1025	0.3293
1	3	303	1422.6	7201.04	2153.32	0.1749	3359.18	5	0.1166	0.3442
1	3	303	1268.75	5862.5	2153.32	0.1738	3359.18	6	0.1088	0.486
1	3	303	1312.5	5818.75	2153.32	0.1738	3359.18	5	0.1126	0.3159
1	3	303	1291.48	5776.44	2153.32	0.1685	3445.31	7	0.1076	0.3277
1	3	303	1365.7	5775.76	2153.32	0.173	3445.31	6	0.1138	0.3293
1	3	303	1391.93	5773.54	2153.32	0.1717	3359.18	4	0.1163	0.3419
1	3	303	1338.44	5752.96	2153.32	0.1649	3445.31	6	0.1076	0.3151
1	3	303	1422.6	5718.85	2153.32	0.1686	3359.18	6	0.1088	0.3277
1	3	303	1365.7	5718.85	2153.32	0.1733	3359.18	7	0.099	0.3214
1	3	303	1308.79	5519.69	2153.32	0.1717	3359.18	6	0.1102	0.3781
1	3	303	1337.24	5434.34	2153.32	0.1733	3359.18	6	0.1137	0.3576
1	3	303	1365.7	5405.88	2153.32	0.17	3359.18	6	0.1093	0.3699
1	3	303	1363.48	5346.76	2153.32	0.1703	3359.18	5	0.1175	0.3543
1	3	303	1361.93	5330.3	2153.32	0.1669	3359.18	5	0.1039	0.3608
1	3	303	1408.89	5072	2153.32	0.1654	3445.31	6	0.105	0.4427
1	3	303	1297.06	10664.7	2067.19	0.1656	3273.05	6	0.1027	0.3467
1	3	303	1369.12	10592.6	2067.19	0.1585	3273.05	7	0.0986	0.3245
1	3	303	1334.38	10552.2	2067.19	0.1656	3273.05	5	0.1212	0.3214
1	3	303	1356.25	10500.9	2067.19	0.1652	3359.18	6	0.1113	0.3678
1	3	303	1361.93	10191	2067.19	0.1642	3359.18	6	0.1076	0.3119
1	3	303	1314.96	10144	2067.19	0.1663	3445.31	7	0.1051	0.4443
1	3	303	1361.18	10140.6	2067.19	0.1668	3359.18	6	0.1101	0.3529
1	3	303	1356.25	10078.5	2067.19	0.1641	3359.18	6	0.1197	0.3104
1	3	303	1421.88	10068.7	2067.19	0.1672	3359.18	5	0.1071	0.3419
1	3	303	1273.83	10048.6	2067.19	0.1646	3273.05	7	0.0988	0.3119
1	3	303	1297.06	10016.2	2067.19	0.1583	3273.05	5	0.1088	0.3041
1	3	303	1375.74	10003.6	2067.19	0.1471	3273.05	6	0.1093	0.3072
1	3	303	1268.75	9975	2067.19	0.203	3359.18	8	0.1024	0.3844
1	3	303	1297.06	9944.12	2067.19	0.1438	3273.05	6	0.1008	0.3187
1	3	303	1356.25	8750	2067.19	0.156	3359.18	5	0.1213	0.2867
1	3	303	1365.94	8749.37	2067.19	0.1731	3359.18	5	0.1276	0.3277
1	3	303	1332.62	8727.77	2067.19	0.1694	3359.18	6	0.0993	0.3088
1	3	303	1332.62	8665.39	2067.19	0.1708	3445.31	6	0.0851	0.3309
1	3	303	1369.12	8575	2067.19	0.1627	3186.91	6	0.1082	0.3422
1	3	303	1332.62	8548.56	2067.19	0.1746	3359.18	6	0.1087	0.7988
1	3	303	1356.25	8487.5	2067.19	0.1692	3359.18	4	0.115	0.3529
1	3	303	1365.7	8036.38	2067.19	0.1721	3359.18	6	0.1087	0.3419
1	3	303	1400	7675.71	2067.19	0.1704	3359.18	7	0.1056	0.3104
1	3	303	1365.7	7226.81	2067.19	0.1702	3359.18	7	0.1097	0.3624
1	3	303	1308.79	7226.81	2067.19	0.1749	3273.05	6	0.1025	0.3372
1	3	303	1334.38	7216.34	2067.19	0.1681	3359.18	6	0.1103	0.3342
1	3	303	1365.7	7198.36	2067.19	0.167	3359.18	6	0.1008	0.3899
1	3	303	1361.72	7149.03	2067.19	0.1582	3273.05	6	0.1138	0.3309
1	3	303	1361.18	6836.84	2067.19	0.1654	3359.18	6	0.1119	0.3364
1	3	303	1361.18	6805.9	2067.19	0.1615	3359.18	5	0.1166	0.4167
1	3	303	1330.72	6777.6	2067.19	0.1733	3359.18	6	0.1015	0.334
1	3	303	1356.25	6737.5	2067.19	0.1782	3445.31	6	0.1087	0.3379
1	3	303	1332.62	6729.75	2067.19	0.1729	3359.18	6	0.1056	0.3301
1	3	303	1268.22	6714.13	2067.19	0.1665	3273.05	7	0.0962	0.3041
1	3	303	1273.83	6572.97	2067.19	0.1688	3186.91	6	0.1032	0.3088
1	3	303	1324.79	6471.07	2067.19	0.157	3273.05	7	0.1032	0.3167
1	3	303	1365.7	6373.25	2067.19	0.1702	3359.18	6	0.1166	0.3427
1	3	303	1334.38	6261.35	2067.19	0.1663	3359.18	6	0.1134	0.3198
1	3	303	1356.25	6081.25	2067.19	0.1693	3359.18	6	0.1113	0.3127
1	3	303	1319.07	6057.72	2067.19	0.1627	3359.18	7	0.1015	0.3056
1	3	303	1373.7	6011.38	2067.19	0.1528	3445.31	7	0.1076	0.3852
1	3	303	1365.7	6003.38	2067.19	0.1686	3359.18	6	0.1076	0.3466
1	3	303	1341.75	5978.5	2067.19	0.1642	3359.18	6	0.1093	0.3135
1	3	303	1365.7	5946.47	2067.19	0.1717	3359.18	5	0.1237	0.3639
1	3	303	1324.79	5927.54	2067.19	0.1493	3273.05	5	0.1032	0.3907
1	3	303	1314.58	5923.8	2067.19	0.167	3359.18	6	0.1064	0.3332
1	3	303	1361.93	5917.33	2067.19	0.163	3359.18	5	0.1126	0.3088
1	3	303	1307.76	5893.55	2067.19	0.1658	3273.05	7	0.1058	0.293
1	3	303	1239.84	5876.59	2067.19	0.1666	3273.05	7	0.1027	0.2962
1	3	303	1290.8	5876.59	2067.19	0.163	3359.18	8	0.1015	0.2852
1	3	303	1338.44	5870.37	2067.19	0.164	3359.18	6	0.1126	0.3891
1	3	303	1324.79	5859.63	2067.19	0.1716	3273.05	6	0.1058	0.3245
1	3	303	1273.83	5859.63	2067.19	0.1627	3273.05	7	0.0971	0.3222
1	3	303	1273.83	5859.63	2067.19	0.1574	3186.91	7	0.0997	0.3072
1	3	303	1273.83	5859.63	2067.19	0.1679	3273.05	8	0.0983	0.3056
1	3	303	1342.83	5856.21	2067.19	0.1635	3273.05	6	0.1085	0.3277
1	3	303	1296.84	5847.53	2067.19	0.1628	3273.05	7	0.0997	0.3245
1	3	303	1297.06	5836.77	2067.19	0.1607	3273.05	6	0.0952	0.3415
1	3	303	1371.44	5810.23	2067.19	0.165	3273.05	6	0.1041	0.2978
1	3	303	1324.79	5808.67	2067.19	0.1601	3273.05	6	0.098	0.3907
1	3	303	1324.79	5808.67	2067.19	0.1587	3273.05	5	0.1032	0.3687
1	3	303	1273.83	5808.67	2067.19	0.1628	3186.91	6	0.1058	0.3513
1	3	303	1273.83	5808.67	2067.19	0.17	3186.91	7	0.1014	0.3049
1	3	303	1324.79	5808.67	2067.19	0.1624	3273.05	6	0.1093	0.2946
1	3	303	1308.79	5804.21	2067.19	0.1733	3273.05	6	0.1101	0.3445
1	3	303	1365.7	5804.21	2067.19	0.1749	3359.18	6	0.1101	0.3371
1	3	303	1319.07	5802.96	2067.19	0.162	3359.18	8	0.1004	0.3198
1	3	303	1338.44	5799.93	2067.19	0.1668	3359.18	6	0.1151	0.3356
1	3	303	1265.99	5796.92	2067.19	0.1805	3445.31	6	0.115	0.3828
1	3	303	1330.72	5790.35	2067.19	0.1717	3359.18	6	0.1088	0.3088
1	3	303	1330.72	5790.35	2067.19	0.1693	3359.18	6	0.1064	0.3025
1	3	303	1338.44	5776.44	2067.19	0.1702	3445.31	6	0.1041	0.3088
1	3	303	1337.24	5775.76	2067.19	0.1662	3359.18	6	0.1138	0.334
1	3	303	1371.44	5772.93	2067.19	0.1662	3273.05	7	0.1032	0.3529
1	3	303	1334.14	5772.93	2067.19	0.1649	3273.05	6	0.105	0.3167
1	3	303	1324.79	5757.72	2067.19	0.1686	3273.05	7	0.1023	0.4638
1	3	303	1324.79	5757.72	2067.19	0.1587	3273.05	5	0.0936	0.386
1	3	303	1273.83	5757.72	2067.19	0.1642	3273.05	7	0.0971	0.3372
1	3	303	1273.83	5757.72	2067.19	0.1654	3273.05	5	0.1041	0.3372
1	3	303	1375.74	5757.72	2067.19	0.1649	3186.91	6	0.1027	0.3245
1	3	303	1273.83	5757.72	2067.19	0.1689	3273.05	6	0.1032	0.324
1	3	303	1324.79	5757.72	2067.19	0.1609	3273.05	6	0.0977	0.3208
1	3	303	1324.79	5757.72	2067.19	0.1627	3273.05	6	0.0903	0.3151
1	3	303	1324.79	5757.72	2067.19	0.1601	3186.91	7	0.1058	0.3104
1	3	303	1375.74	5757.72	2067.19	0.1587	3273.05	6	0.1015	0.3009
1	3	303	1324.79	5757.72	2067.19	0.1653	3273.05	6	0.1101	0.3009
1	3	303	1324.79	5757.72	2067.19	0.1619	3273.05	4	0.1096	0.2867
1	3	303	1375.74	5757.72	2067.19	0.1583	3273.05	6	0.1015	0.2836
1	3	303	1324.79	5757.72	2067.19	0.1603	3273.05	7	0.1051	0.2789
1	3	303	1375.74	5757.72	2067.19	0.1601	3273.05	6	0.1032	0.2622
1	3	303	1314.58	5753.09	2067.19	0.1702	3359.18	6	0.1088	0.3452
1	3	303	1337.24	5747.31	2067.19	0.1717	3359.18	6	0.1113	0.3828
1	3	303	1365.7	5747.31	2067.19	0.1749	3359.18	6	0.1101	0.3498
1	3	303	1378.12	5742.12	2067.19	0.1668	3359.18	6	0.1126	0.3245
1	3	303	1379.8	5726.16	2067.19	0.1649	3359.18	6	0.1088	0.2836
1	3	303	1365.7	5718.85	2067.19	0.1749	3359.18	6	0.1064	0.3435
1	3	303	1305.53	5707.01	2067.19	0.1596	3273.05	6	0.1015	0.345
1	3	303	1375.74	5706.77	2067.19	0.1654	3186.91	7	0.1039	0.2647
1	3	303	1365.7	5661.95	2067.19	0.1654	3359.18	6	0.1076	0.3828
1	3	303	1337.24	5633.5	2067.19	0.1654	3359.18	6	0.1067	0.3277
1	3	303	1365.7	5605.05	2067.19	0.1733	3273.05	7	0.0997	0.3105
1	3	303	1268.75	5468.75	2067.19	0.1693	3359.18	6	0.1085	0.3608
1	3	303	1356.25	5468.75	2067.19	0.1693	3273.05	7	0.1085	0.3135
1	3	303	1361.18	5444.72	2067.19	0.1667	3445.31	6	0.1189	0.397
1	3	303	1394.15	5405.88	2067.19	0.1723	3445.31	7	0.1058	0.3576
1	3	303	1337.24	5405.88	2067.19	0.1654	3359.18	7	0.1041	0.3436
1	3	303	1455.85	5400.74	2067.19	0.1727	3359.18	5	0.1078	0.3561
1	3	303	1371.44	5399.92	2067.19	0.1623	3186.91	7	0.1015	0.3276
1	3	303	1268.75	5381.25	2067.19	0.171	3359.18	7	0.0952	0.3621
1	3	303	1356.25	5381.25	2067.19	0.176	3445.31	6	0.1083	0.3498
1	3	303	1268.75	5381.25	2067.19	0.1667	3359.18	6	0.1064	0.3476
1	3	303	1420.38	5375.21	2067.19	0.1686	3359.18	5	0.1175	0.3598
1	3	303	1312.5	5356.42	2067.19	0.1718	3359.18	6	0.1064	0.3197
1	3	303	1324.79	5350.1	2067.19	0.1583	3186.91	8	0.0959	0.3844
1	3	303	1324.79	5350.1	2067.19	0.1658	3273.05	6	0.1085	0.3671
1	3	303	1324.79	5350.1	2067.19	0.1612	3273.05	6	0.105	0.3324
1	3	303	1273.83	5350.1	2067.19	0.1512	3186.91	7	0.1054	0.3214
1	3	303	1222.88	5350.1	2067.19	0.1649	3273.05	6	0.1058	0.2915
1	3	303	1365.7	5348.98	2067.19	0.1684	3359.18	6	0.1039	0.3409
1	3	303	1364.27	5345.73	2067.19	0.1649	3359.18	7	0.0965	0.3261
1	3	303	1312.5	5337.5	2067.19	0.1716	3445.31	5	0.1154	0.3275
1	3	303	1268.75	5337.5	2067.19	0.1909	3359.18	6	0.1076	0.3231
1	3	303	1225	5332.35	2067.19	0.1526	3186.91	6	0.1076	0.3324
1	3	303	1338.44	5330.3	2067.19	0.1505	3359.18	7	0.0891	0.3104
1	3	303	1371.48	5326.31	2067.19	0.1686	3359.18	5	0.1137	0.4011
1	3	303	1337.24	5320.53	2067.19	0.1712	3359.18	7	0.1017	0.3376
1	3	303	1337.24	5320.53	2067.19	0.1697	3359.18	5	0.1141	0.3309
1	3	303	1432.85	5313.75	2067.19	0.1693	3359.18	6	0.105	0.3182
1	3	303	1379.8	5312.22	2067.19	0.1587	3359.18	6	0.1041	0.3442
1	3	303	1361.93	5306.81	2067.19	0.1639	3359.18	6	0.1101	0.3309
1	3	303	1338.44	5306.81	2067.19	0.1693	3445.31	5	0.0977	0.3293
1	3	303	1361.93	5306.81	2067.19	0.166	3359.18	6	0.1101	0.3261
1	3	303	1324.79	5299.14	2067.19	0.1471	3186.91	6	0.1076	0.4348
1	3	303	1273.83	5299.14	2067.19	0.1489	3359.18	5	0.1032	0.3671
1	3	303	1273.83	5299.14	2067.19	0.1475	3186.91	7	0.1137	0.352
1	3	303	1273.83	5299.14	2067.19	0.1646	3273.05	7	0.0977	0.2917
1	3	303	1222.88	5299.14	2067.19	0.1601	3273.05	7	0.094	0.282
1	3	303	1324.79	5299.14	2067.19	0.1567	3273.05	6	0.1093	0.2757
1	3	303	1232.68	5297.18	2067.19	0.169	3359.18	6	0.1113	0.3799
1	3	303	1337.24	5292.07	2067.19	0.154	3445.31	6	0.1067	0.3398
1	3	303	1385.41	5283.33	2067.19	0.1664	3445.31	7	0.099	0.3403
1	3	303	1361.93	5283.33	2067.19	0.1707	3445.31	7	0.105	0.3151
1	3	303	1408.89	5283.33	2067.19	0.1629	3359.18	5	0.115	0.3151
1	3	303	1361.72	5276.67	2067.19	0.1582	3359.18	7	0.0949	0.4445
1	3	303	1265.99	5263.87	2067.19	0.1703	3359.18	6	0.107	0.3921
1	3	303	1297.06	5260.29	2067.19	0.1599	3273.05	6	0.0952	0.3466
1	3	303	1369.12	5260.29	2067.19	0.1428	3359.18	6	0.1027	0.3387
1	3	303	1361.93	5259.85	2067.19	0.1639	3359.18	6	0.1027	0.3482
1	3	303	1361.93	5259.85	2067.19	0.1621	3359.18	7	0.1027	0.3072
1	3	303	1285.14	5259.5	2067.19	0.1482	3273.05	6	0.1076	0.2663
1	3	303	1273.83	5248.19	2067.19	0.1643	3273.05	6	0.1051	0.2633
1	3	303	1327.68	5242.63	2067.19	0.159	3273.05	8	0.0857	0.2933
1	3	303	1324.79	5197.23	2067.19	0.1623	3273.05	8	0.0977	0.2773
1	3	303	1314.96	5142.44	2067.19	0.1688	3445.31	6	0.0936	0.3702
1	3	303	1385.41	5095.48	2067.19	0.1621	3359.18	8	0.099	0.2915
1	3	303	1385.41	5048.52	2067.19	0.166	3445.31	6	0.1076	0.3072
1	3	303	1338.44	5025.04	2067.19	0.1615	3359.18	7	0.1006	0.3513
1	3	303	1371.44	4877.71	2067.19	0.1627	3186.91	6	0.1032	0.3009
1	3	303	1356.25	4843.5	2067.19	0.1671	3359.18	6	0.1067	0.3476
1	3	303	1324.79	4840.56	2067.19	0.1506	3359.18	6	0.1032	0.3056
1	3	303	1341.75	4806.57	2067.19	0.1666	3273.05	6	0.1067	0.3529
1	3	303	1290.8	4806.57	2067.19	0.165	3273.05	6	0.1041	0.3245
1	3	303	1392.12	4761.04	2067.19	0.1595	3359.18	6	0.1076	0.3245
1	3	303	1234.19	4749.96	2067.19	0.1573	3273.05	8	0.0928	0.2836
1	3	303	1342.83	4699.89	2067.19	0.1702	3359.18	8	0.1032	0.3011
1	3	303	1305.53	4625.29	2067.19	0.1668	3359.18	6	0.1076	0.3167
1	3	303	1239.71	13161	1981.06	0.1623	3359.18	5	0.1175	0.3372
1	3	303	1356.25	10727.2	1981.06	0.1697	3359.18	5	0.12	0.3907
1	3	303	1361.72	10700.2	1981.06	0.1578	3359.18	6	0.1023	0.3907
1	3	303	1327.68	10700.2	1981.06	0.1598	3359.18	5	0.1128	0.3009
1	3	303	1356.25	10659.8	1981.06	0.1705	3359.18	7	0.0952	0.3907
1	3	303	1314.96	10613.6	1981.06	0.167	3359.18	5	0.12	0.3025
1	3	303	1361.72	10598.3	1981.06	0.1553	3359.18	7	0.0953	0.3828
1	3	303	1361.72	10598.3	1981.06	0.1555	3359.18	5	0.1085	0.3324
1	3	303	1222.88	10598.3	1981.06	0.157	3359.18	7	0.0945	0.3198
1	3	303	1327.68	10598.3	1981.06	0.1598	3359.18	6	0.1102	0.2915
1	3	303	1361.72	10598.3	1981.06	0.1518	3359.18	6	0.1023	0.2836
1	3	303	1080.88	10592.6	1981.06	0.1558	3359.18	6	0.1037	0.3498
1	3	303	1297.06	10592.6	1981.06	0.1599	3273.05	8	0.0934	0.3104
1	3	303	1421.88	10568.3	1981.06	0.1649	3359.18	7	0.1064	0.3466
1	3	303	1356.25	10567.8	1981.06	0.1651	3359.18	7	0.1027	0.3072
1	3	303	1334.38	10552.2	1981.06	0.1665	3359.18	5	0.115	0.3324
1	3	303	1297.06	10551.4	1981.06	0.1621	3273.05	5	0.0946	0.438
1	3	303	1356.25	10540.7	1981.06	0.1632	3359.18	6	0.1126	0.3025
1	3	303	1380.41	10528.6	1981.06	0.17	3359.18	6	0.1051	0.3419
1	3	303	1225	10520.6	1981.06	0.1604	3359.18	7	0.0988	0.3513
1	3	303	1334.38	10487.1	1981.06	0.1688	3359.18	7	0.1051	0.3466
1	3	303	1378.12	10392.8	1981.06	0.1693	3273.05	6	0.1101	0.3387
1	3	303	1297.06	10232.4	1981.06	0.1579	3359.18	6	0.1067	0.323
1	3	303	1328.61	10231.7	1981.06	0.17	3359.18	6	0.1051	0.323
1	3	303	1356.25	10170	1981.06	0.154	3359.18	6	0.1039	0.3403
1	3	303	1405.15	10111.4	1981.06	0.1682	3445.31	5	0.1182	0.2867
1	3	303	1222.88	10088.8	1981.06	0.164	3359.18	7	0.0936	0.3627
1	3	303	1324.79	10088.8	1981.06	0.1633	3359.18	6	0.1041	0.305
1	3	303	1361.93	10050.1	1981.06	0.1486	3359.18	6	0.1064	0.2993
1	3	303	1268.75	10018.8	1981.06	0.1657	3359.18	7	0.1056	0.3702
1	3	303	1312.5	9720.22	1981.06	0.1716	3445.31	5	0.1182	0.4632
1	3	303	1330.24	9218.91	1981.06	0.1681	3359.18	6	0.104	0.3151
1	3	303	1378.12	8881.11	1981.06	0.1657	3359.18	6	0.0914	0.3356
1	3	303	1378.12	8805.69	1981.06	0.1655	3359.18	6	0.1071	0.3293
1	3	303	1312.5	8750	1981.06	0.173	3359.18	5	0.1197	0.334
1	3	303	1378.12	8728.12	1981.06	0.1736	3359.18	6	0.1134	0.2978
1	3	303	1330.24	8702.2	1981.06	0.1668	3359.18	6	0.1087	0.3466
1	3	303	1312.5	8670.22	1981.06	0.1693	3359.18	6	0.1119	0.3419
1	3	303	1365.7	8649.88	1981.06	0.1744	3359.18	5	0.1134	0.3671
1	3	303	1378.12	8553.12	1981.06	0.1704	3359.18	4	0.1071	0.3482
1	3	303	1297.06	8502.94	1981.06	0.1595	3359.18	5	0.1041	0.3261
1	3	303	1394.15	8497.39	1981.06	0.1596	3359.18	6	0.1056	0.3639
1	3	303	1365.7	8458.72	1981.06	0.1497	3273.05	7	0.1056	0.4916
1	3	303	1330.24	8092.03	1981.06	0.1703	3359.18	6	0.1103	0.5341
1	3	303	1331.55	8082.39	1981.06	0.1652	3359.18	6	0.1134	0.3435
1	3	303	1400.01	8068.12	1981.06	0.1642	3359.18	6	0.1103	0.3261
1	3	303	1335.07	8058.1	1981.06	0.1664	3359.18	4	0.1182	0.3543
1	3	303	1400	8050	1981.06	0.1633	3359.18	6	0.1103	0.3891
1	3	303	1356.25	8050	1981.06	0.1721	3359.18	6	0.1103	0.386
1	3	303	1337.24	7722.06	1981.06	0.1623	3445.31	6	0.1119	0.3624
1	3	303	1356.25	7699.33	1981.06	0.1678	3359.18	6	0.1119	0.3387
1	3	303	1365.7	7691.39	1981.06	0.1533	3359.18	7	0.0945	0.3639
1	3	303	1335.07	7677.57	1981.06	0.167	3359.18	7	0.1058	0.3498
1	3	303	1365.7	7653.59	1981.06	0.156	3359.18	6	0.1119	0.3309
1	3	303	1361.93	7631.48	1981.06	0.1445	3359.18	6	0.0915	0.3324
1	3	303	1400	7295.78	1981.06	0.2046	3445.31	7	0.1008	0.345
1	3	303	1394.15	7273.96	1981.06	0.1702	3359.18	7	0.1028	0.3718
1	3	303	1399.26	7256.26	1981.06	0.1744	3445.31	6	0.1203	0.3513
1	3	303	1365.7	7254.39	1981.06	0.1686	3359.18	6	0.1025	0.3482
1	3	303	1361.18	7239.01	1981.06	0.1709	3359.18	6	0.1103	0.3529
1	3	303	1394.15	7228.15	1981.06	0.167	3359.18	6	0.1134	0.3041
1	3	303	1337.24	7226.81	1981.06	0.1733	3445.31	6	0.1103	0.3356
1	3	303	1337.24	7221.49	1981.06	0.1749	3359.18	6	0.1114	0.3482
1	3	303	1330.72	7220.16	1981.06	0.1694	3359.18	5	0.1163	0.3009
1	3	303	1293.63	7217.12	1981.06	0.1594	3359.18	8	0.1002	0.3088
1	3	303	1404.01	7212.68	1981.06	0.1605	3273.05	5	0.0988	0.3324
1	3	303	1365.7	7207.71	1981.06	0.1702	3359.18	5	0.1134	0.3409
1	3	303	1365.7	7193.92	1981.06	0.1654	3359.18	6	0.1229	0.3316
1	3	303	1337.24	7171.25	1981.06	0.1702	3359.18	6	0.1103	0.3537
1	3	303	1314.96	6927.04	1981.06	0.1649	3359.18	8	0.1023	0.3025
1	3	303	1330.72	6845.69	1981.06	0.1662	3359.18	6	0.1113	0.3214
1	3	303	1356.25	6825	1981.06	0.169	3359.18	6	0.1087	0.3576
1	3	303	1364.76	6811.64	1981.06	0.1639	3359.18	7	0.0977	0.3466
1	3	303	1361.18	6805.9	1981.06	0.164	3273.05	4	0.1119	0.3734
1	3	303	1335.07	6797.6	1981.06	0.1731	3359.18	5	0.1213	0.4923
1	3	303	1312.5	6792.66	1981.06	0.1747	3273.05	5	0.1197	0.345
1	3	303	1175.57	6791.2	1981.06	0.1624	3359.18	5	0.1197	0.3379
1	3	303	1268.75	6781.25	1981.06	0.1649	3359.18	5	0.1008	0.3758
1	3	303	1378.12	6781.25	1981.06	0.1707	3359.18	6	0.1103	0.3395
1	3	303	1364.76	6777.6	1981.06	0.1654	3359.18	5	0.1172	0.3088
1	3	303	1337.24	6771.58	1981.06	0.1702	3359.18	6	0.1056	0.3568
1	3	303	1420.97	6771.07	1981.06	0.165	3273.05	6	0.1041	0.2978
1	3	303	1421.88	6768.5	1981.06	0.1662	3359.18	7	0.1008	0.3663
1	3	303	1299.31	6763.07	1981.06	0.1708	3359.18	6	0.1087	0.4222
1	3	303	1361.18	6752.58	1981.06	0.1837	3359.18	6	0.1087	0.3269
1	3	303	1299.31	6744.03	1981.06	0.1587	3359.18	6	0.1071	0.3253
1	3	303	1364.76	6743.56	1981.06	0.1682	3359.18	6	0.1113	0.3182
1	3	303	1364.76	6743.56	1981.06	0.1666	3359.18	8	0.094	0.2852
1	3	303	1356.25	6737.5	1981.06	0.1738	3445.31	6	0.1087	0.4057
1	3	303	1378.12	6737.5	1981.06	0.166	3359.18	6	0.1071	0.319
1	3	303	1356.25	6737.5	1981.06	0.1693	3359.18	6	0.1166	0.3151
1	3	303	1392.33	6713.31	1981.06	0.167	3359.18	6	0.1056	0.345
1	3	303	1337.24	6686.22	1981.06	0.1796	3359.18	5	0.1197	0.3891
1	3	303	1345.25	6637.32	1981.06	0.1717	3359.18	6	0.104	0.3442
1	3	303	1364.27	6626.47	1981.06	0.1658	3359.18	6	0.1076	0.3639
1	3	303	1273.83	6623.93	1981.06	0.1402	3273.05	6	0.1015	0.3172
1	3	303	1342.83	6602.23	1981.06	0.1674	3273.05	5	0.1164	0.3435
1	3	303	1337.24	6572.42	1981.06	0.1686	3273.05	6	0.1119	0.3214
1	3	303	1337.24	6543.96	1981.06	0.1702	3359.18	6	0.1103	0.3104
1	3	303	1385.41	6316.52	1981.06	0.1443	3359.18	6	0.1085	0.3608
1	3	303	1385.41	6293.04	1981.06	0.1699	3445.31	5	0.1024	0.345
1	3	303	1332.62	6196.7	1981.06	0.1708	3359.18	7	0.1051	0.3049
1	3	303	1324.79	6114.39	1981.06	0.1645	3186.91	7	0.1006	0.3671
1	3	303	1312.5	6081.25	1981.06	0.1693	3273.05	6	0.1113	0.3474
1	3	303	1337.24	6003.38	1981.06	0.1654	3359.18	7	0.1014	0.3442
1	3	303	1408.74	5996.73	1981.06	0.1655	3186.91	7	0.098	0.3119
1	3	303	1312.5	5993.75	1981.06	0.1693	3359.18	6	0.115	0.3427
1	3	303	1308.79	5974.92	1981.06	0.1702	3359.18	6	0.1101	0.4348
1	3	303	1363.48	5972.7	1981.06	0.1686	3359.18	6	0.1126	0.3521
1	3	303	1297.06	5908.82	1981.06	0.1556	3359.18	5	0.1095	0.3797
1	3	303	1268.75	5906.25	1981.06	0.1693	3359.18	6	0.1101	0.3249
1	3	303	1312.5	5906.25	1981.06	0.1649	3359.18	6	0.1138	0.3245
1	3	303	1365.94	5896.4	1981.06	0.1672	3359.18	5	0.1175	0.3529
1	3	303	1330.72	5892.48	1981.06	0.1654	3359.18	6	0.1113	0.3324
1	3	303	1361.93	5870.37	1981.06	0.1498	3359.18	4	0.1076	0.334
1	3	303	1356.25	5862.5	1981.06	0.1649	3359.18	6	0.1163	0.4073
1	3	303	1337.24	5861.11	1981.06	0.1639	3359.18	6	0.1126	0.334
1	3	303	1364.76	5858.44	1981.06	0.1792	3359.18	6	0.1101	0.3151
1	3	303	1280.34	5832.66	1981.06	0.1765	3359.18	6	0.1088	0.3316
1	3	303	1365.7	5832.66	1981.06	0.1686	3359.18	6	0.1064	0.3214
1	3	303	1330.72	5824.4	1981.06	0.167	3359.18	5	0.115	0.3576
1	3	303	1338.44	5823.41	1981.06	0.1621	3359.18	6	0.1088	0.293
1	3	303	1282.42	5818.97	1981.06	0.1627	3359.18	6	0.1039	0.3088
1	3	303	1342.83	5818.91	1981.06	0.1661	3273.05	7	0.0997	0.3151
1	3	303	1225	5818.75	1981.06	0.1693	3359.18	6	0.1027	0.3702
1	3	303	1334.14	5810.23	1981.06	0.1493	3359.18	7	0.1041	0.3797
1	3	303	1371.44	5810.23	1981.06	0.1673	3186.91	8	0.1015	0.3214
1	3	303	1408.74	5810.23	1981.06	0.163	3273.05	6	0.105	0.2978
1	3	303	1273.83	5808.67	1981.06	0.1634	3273.05	8	0.0789	0.3277
1	3	303	1324.79	5808.67	1981.06	0.1604	3273.05	6	0.1008	0.3256
1	3	303	1273.83	5808.67	1981.06	0.1644	3186.91	8	0.1002	0.2804
1	3	303	1363.48	5801.99	1981.06	0.1686	3359.18	6	0.1076	0.3379
1	3	303	1361.93	5776.44	1981.06	0.1679	3359.18	6	0.1023	0.3403
1	3	303	1268	5776.44	1981.06	0.1651	3445.31	6	0.1064	0.3324
1	3	303	1312.5	5775	1981.06	0.1649	3359.18	6	0.115	0.3247
1	3	303	1420.38	5773.54	1981.06	0.1639	3359.18	5	0.1225	0.3245
1	3	303	1225	5764.71	1981.06	0.1601	3359.18	5	0.1146	0.2978
1	3	303	1375.74	5757.72	1981.06	0.1467	3273.05	5	0.1058	0.3743
1	3	303	1273.83	5757.72	1981.06	0.1675	3273.05	6	0.1058	0.3151
1	3	303	1324.79	5757.72	1981.06	0.1587	3273.05	8	0.0977	0.3009
1	3	303	1293.63	5753.27	1981.06	0.1537	3273.05	8	0.09	0.3309
1	3	303	1394.15	5747.31	1981.06	0.1733	3359.18	6	0.1076	0.3463
1	3	303	1446.05	5735.63	1981.06	0.1674	3273.05	7	0.1006	0.3041
1	3	303	1312.5	5731.25	1981.06	0.176	3445.31	6	0.1163	0.2867
1	3	303	1314.96	5729.48	1981.06	0.1643	3359.18	7	0.1061	0.3005
1	3	303	1336.09	5718.08	1981.06	0.1593	3273.05	6	0.0909	0.2867
1	3	303	1336.43	5707.68	1981.06	0.1649	3359.18	6	0.1088	0.3923
1	3	303	1426.69	5706.77	1981.06	0.1631	3359.18	8	0.0936	0.386
1	3	303	1297.06	5692.65	1981.06	0.1627	3359.18	5	0.112	0.3876
1	3	303	1365.7	5690.4	1981.06	0.1654	3359.18	6	0.1039	0.3372
1	3	303	1268.75	5687.5	1981.06	0.1738	3359.18	5	0.1212	0.4112
1	3	303	1312.5	5643.75	1981.06	0.1671	3359.18	6	0.1076	0.3198
1	3	303	1394.15	5605.05	1981.06	0.1717	3359.18	7	0.1006	0.3277
1	3	303	1312.5	5600	1981.06	0.1716	3359.18	7	0.1058	0.3419
1	3	303	1312.5	5600	1981.06	0.1693	3445.31	6	0.1128	0.3372
1	3	303	1356.8	5588.18	1981.06	0.1515	3359.18	7	0.105	0.352
1	3	303	1365.7	5576.6	1981.06	0.1733	3445.31	5	0.1198	0.3656
1	3	303	1330.46	5568.68	1981.06	0.168	3359.18	7	0.1032	0.3419
1	3	303	1369.12	5548.53	1981.06	0.1568	3359.18	5	0.094	0.512
1	3	303	1369.12	5548.53	1981.06	0.1554	3359.18	6	0.1058	0.3561
1	3	303	1365.7	5548.14	1981.06	0.1702	3359.18	6	0.1085	0.3603
1	3	303	1312.5	5512.5	1981.06	0.1716	3359.18	6	0.1067	0.3419
1	3	303	1312.5	5512.5	1981.06	0.176	3273.05	7	0.1067	0.323
1	3	303	1312.5	5512.5	1981.06	0.1716	3359.18	6	0.1111	0.3119
1	3	303	1369.12	5502.95	1981.06	0.1631	3359.18	6	0.1032	0.2757
1	3	303	1265.99	5463.76	1981.06	0.1678	3359.18	6	0.1085	0.3214
1	3	303	1356.25	5447.95	1981.06	0.1504	3359.18	8	0.0971	0.3245
1	3	303	1315.74	5446.87	1981.06	0.1703	3359.18	8	0.0929	0.323
1	3	303	1308.79	5434.34	1981.06	0.1686	3359.18	5	0.1172	0.4333
1	3	303	1394.15	5434.34	1981.06	0.1702	3359.18	4	0.1163	0.3545
1	3	303	1394.15	5434.34	1981.06	0.1749	3359.18	7	0.1041	0.3513
1	3	303	1337.24	5434.34	1981.06	0.167	3359.18	7	0.105	0.3466
1	3	303	1330.24	5413.79	1981.06	0.1666	3359.18	5	0.1136	0.3604
1	3	303	1422.6	5405.88	1981.06	0.1512	3359.18	5	0.1216	0.4636
1	3	303	1297.06	5404.41	1981.06	0.1603	3359.18	5	0.098	0.3244
1	3	303	1356.8	5404.2	1981.06	0.1658	3359.18	7	0.105	0.3454
1	3	303	1363.48	5403.66	1981.06	0.167	3359.18	7	0.1006	0.3376
1	3	303	1346.26	5398.86	1981.06	0.1648	3359.18	5	0.1067	0.3921
1	3	303	1332.62	5397.13	1981.06	0.1715	3359.18	7	0.0977	0.3565
1	3	303	1365.7	5377.43	1981.06	0.1658	3359.18	6	0.1088	0.3565
1	3	303	1361.93	5377.26	1981.06	0.1615	3359.18	5	0.1041	0.3056
1	3	303	1335.03	5375.21	1981.06	0.1654	3359.18	7	0.1039	0.342
1	3	303	1363.48	5375.21	1981.06	0.1702	3359.18	6	0.1126	0.3041
1	3	303	1339.16	5358.21	1981.06	0.1646	3359.18	5	0.1207	0.3524
1	3	303	1333.8	5358.21	1981.06	0.1677	3359.18	6	0.1064	0.3075
1	3	303	1385.41	5353.78	1981.06	0.1515	3359.18	5	0.1245	0.3214
1	3	303	1291.48	5353.78	1981.06	0.1677	3359.18	8	0.1092	0.3041
1	3	303	1324.79	5350.1	1981.06	0.1488	3273.05	6	0.1058	0.3403
1	3	303	1222.88	5350.1	1981.06	0.1619	3186.91	6	0.1063	0.156
1	3	303	1296.67	5347.79	1981.06	0.169	3359.18	6	0.1154	0.3056
1	3	303	1296.67	5347.79	1981.06	0.1658	3359.18	7	0.091	0.2962
1	3	303	1315.74	5346.93	1981.06	0.167	3359.18	6	0.1064	0.3665
1	3	303	1363.48	5346.76	1981.06	0.1642	3359.18	6	0.1113	0.4111
1	3	303	1391.93	5346.76	1981.06	0.1702	3445.31	6	0.1064	0.3353
1	3	303	1420.38	5346.76	1981.06	0.165	3359.18	6	0.1027	0.3298
1	3	303	1420.38	5346.76	1981.06	0.1686	3359.18	6	0.1154	0.3286
1	3	303	1361.72	5344.76	1981.06	0.157	3359.18	7	0.101	0.2836
1	3	303	1312.5	5337.5	1981.06	0.1635	3359.18	7	0.1035	0.3286
1	3	303	1356.25	5337.5	1981.06	0.1699	3359.18	5	0.1172	0.3208
1	3	303	1333.8	5335.22	1981.06	0.1621	3359.18	6	0.1058	0.3398
1	3	303	1299.31	5320.98	1981.06	0.1686	3359.18	6	0.1058	0.5347
1	3	303	1237.44	5320.98	1981.06	0.1655	3359.18	5	0.1157	0.3565
1	3	303	1299.31	5320.98	1981.06	0.168	3359.18	5	0.1093	0.3543
1	3	303	1237.44	5320.98	1981.06	0.1677	3359.18	5	0.1139	0.3398
1	3	303	1365.7	5320.53	1981.06	0.1448	3359.18	6	0.1083	0.3353
1	3	303	1337.24	5320.53	1981.06	0.1694	3273.05	6	0.1032	0.3253
1	3	303	1337.24	5320.53	1981.06	0.1623	3359.18	7	0.107	0.322
1	3	303	1364.27	5317.89	1981.06	0.1666	3359.18	5	0.1051	0.3435
1	3	303	1364.27	5317.89	1981.06	0.1658	3359.18	5	0.1039	0.334
1	3	303	1290.8	5316.1	1981.06	0.1617	3186.91	8	0.1007	0.2993
1	3	303	1398.8	5313.75	1981.06	0.1641	3359.18	6	0.1076	0.3828
1	3	303	1402.79	5312.22	1981.06	0.1667	3359.18	5	0.1143	0.3721
1	3	303	1402.79	5312.22	1981.06	0.1727	3359.18	6	0.1076	0.3442
1	3	303	1356.8	5312.22	1981.06	0.1632	3359.18	6	0.1085	0.3442
1	3	303	1385.41	5306.81	1981.06	0.1671	3359.18	6	0.1101	0.3813
1	3	303	1361.93	5306.81	1981.06	0.1635	3359.18	8	0.0965	0.3387
1	3	303	1361.93	5306.81	1981.06	0.1568	3359.18	5	0.1076	0.3135
1	3	303	1385.41	5306.81	1981.06	0.1671	3359.18	6	0.1088	0.3072
1	3	303	1385.41	5306.81	1981.06	0.1674	3359.18	5	0.115	0.3041
1	3	303	1408.74	5294.93	1981.06	0.1665	3359.18	6	0.1102	0.3592
1	3	303	1312.5	5293.75	1981.06	0.1693	3359.18	5	0.1101	0.4044
1	3	303	1356.25	5293.75	1981.06	0.1699	3359.18	6	0.1126	0.3353
1	3	303	1312.5	5293.75	1981.06	0.1702	3359.18	5	0.1172	0.3197
1	3	303	1337.24	5292.07	1981.06	0.1664	3359.18	5	0.1189	0.3364
1	3	303	1402.79	5289.22	1981.06	0.1593	3359.18	7	0.094	0.3498
1	3	303	1338.44	5283.33	1981.06	0.1694	3359.18	7	0.094	0.3624
1	3	303	1314.96	5283.33	1981.06	0.1666	3359.18	5	0.1126	0.3435
1	3	303	1408.89	5283.33	1981.06	0.1649	3359.18	5	0.1064	0.3198
1	3	303	1338.44	5283.33	1981.06	0.1646	3359.18	6	0.1101	0.3041
1	3	303	1361.93	5283.33	1981.06	0.1665	3359.18	5	0.12	0.3025
1	3	303	1341.75	5265.15	1981.06	0.1619	3273.05	8	0.098	0.2663
1	3	303	1369.12	5260.29	1981.06	0.1597	3359.18	6	0.0901	0.4017
1	3	303	1361.93	5259.85	1981.06	0.2042	3359.18	6	0.1064	0.3592
1	3	303	1338.44	5259.85	1981.06	0.1678	3359.18	6	0.1088	0.3498
1	3	303	1314.96	5259.85	1981.06	0.1653	3359.18	6	0.112	0.3119
1	3	303	1338.44	5259.85	1981.06	0.1632	3359.18	5	0.1163	0.293
1	3	303	1285.14	5259.5	1981.06	0.1438	3273.05	6	0.1046	0.3387
1	3	303	1237.44	5259.11	1981.06	0.1696	3359.18	6	0.1126	0.342
1	3	303	1273.83	5248.19	1981.06	0.1623	3186.91	6	0.1082	0.3119
1	3	303	1327.68	5242.63	1981.06	0.1552	3359.18	7	0.0962	0.3608
1	3	303	1327.68	5242.63	1981.06	0.1587	3359.18	8	0.0965	0.3498
1	3	303	1327.68	5242.63	1981.06	0.1537	3359.18	7	0.1006	0.3026
1	3	303	1417.43	5222.1	1981.06	0.1646	3273.05	5	0.1085	0.3135
1	3	303	1361.72	5208.58	1981.06	0.1573	3273.05	7	0.1064	0.3718
1	3	303	1314.96	5189.41	1981.06	0.1665	3359.18	7	0.1032	0.3245
1	3	303	1314.96	5072	1981.06	0.1638	3359.18	6	0.1111	0.3529
1	3	303	1324.79	5044.38	1981.06	0.1566	3186.91	7	0.1002	0.2789
1	3	303	1225	5044.12	1981.06	0.1375	3186.91	7	0.1064	0.3293
1	3	303	1361.72	5038.37	1981.06	0.1572	3359.18	6	0.1039	0.3214
1	3	303	1364.76	4871.19	1981.06	0.1671	3359.18	6	0.1101	0.3293
1	3	303	1330.72	4871.19	1981.06	0.1693	3359.18	7	0.1011	0.3151
1	3	303	1330.72	4871.19	1981.06	0.1716	3359.18	7	0.0965	0.3119
1	3	303	1364.76	4871.19	1981.06	0.1708	3359.18	6	0.1088	0.2978
1	3	303	1324.79	4840.56	1981.06	0.1606	3273.05	8	0.0996	0.3372
1	3	303	1324.79	4840.56	1981.06	0.1604	3359.18	7	0.1058	0.3119
1	3	303	1334.14	4840.41	1981.06	0.1501	3186.91	6	0.1111	0.3167
1	3	303	1297.06	4827.94	1981.06	0.1565	3359.18	8	0.098	0.3044
1	3	303	1352.02	4824.41	1981.06	0.1649	3186.91	8	0.099	0.293
1	3	303	1408.89	4813.7	1981.06	0.1502	3359.18	5	0.12	0.3608
1	3	303	1337.24	4808.39	1981.06	0.1528	3273.05	6	0.1006	0.3999
1	3	303	1337.24	4808.39	1981.06	0.1717	3359.18	6	0.1092	0.3378
1	3	303	1296.67	4803.11	1981.06	0.1388	3273.05	6	0.1126	0.323
1	3	303	1408.89	4766.74	1981.06	0.1554	3359.18	8	0.0953	0.2899
1	3	303	1337.24	4751.49	1981.06	0.167	3359.18	7	0.1032	0.4857
1	3	303	1314.96	4743.26	1981.06	0.1713	3359.18	6	0.1085	0.3923
1	3	303	1338.44	4743.26	1981.06	0.1671	3359.18	6	0.1076	0.3671
1	3	303	1338.44	4743.26	1981.06	0.1619	3359.18	4	0.1163	0.3466
1	3	303	1324.79	4738.65	1981.06	0.156	3273.05	6	0.0952	0.3702
1	3	303	1361.93	4719.78	1981.06	0.1543	3359.18	6	0.1041	0.3372
1	3	303	1338.44	4719.78	1981.06	0.1665	3445.31	6	0.1138	0.3324
1	3	303	1308.59	4705.35	1981.06	0.165	3359.18	7	0.1014	0.3797
1	3	303	1228.59	4700.98	1981.06	0.1607	3359.18	6	0.1088	0.3466
1	3	303	1380.13	4699.89	1981.06	0.1657	3359.18	6	0.1023	0.3576
1	3	303	1408.74	4691.21	1981.06	0.1509	3186.91	7	0.1067	0.3009
1	3	303	1280.75	4677.51	1981.06	0.1697	3445.31	6	0.1039	0.3037
1	3	303	1371.44	4653.91	1981.06	0.1683	3186.91	7	0.1085	0.2978
1	3	303	1361.93	4649.33	1981.06	0.1688	3359.18	6	0.1101	0.4285
1	3	303	1314.96	4649.33	1981.06	0.1639	3359.18	6	0.1067	0.3245
1	3	303	1380.13	4625.29	1981.06	0.1618	3273.05	7	0.105	0.3009
1	3	303	1336.43	4621.83	1981.06	0.1698	3359.18	6	0.1138	0.3986
1	3	303	1364.27	4621.83	1981.06	0.1648	3359.18	6	0.1051	0.3293
1	3	303	1361.93	4531.93	1981.06	0.1643	3359.18	6	0.105	0.3261
1	3	303	1408.89	4508.44	1981.06	0.1698	3359.18	6	0.112	0.3687
1	3	303	1361.93	4461.48	1981.06	0.1692	3359.18	5	0.1172	0.3482
1	3	303	1293.63	10598.3	1894.92	0.1591	3359.18	6	0.1017	0.3576
1	3	303	1369.12	10595.8	1894.92	0.1575	3359.18	6	0.1039	0.3009
1	3	303	1344.19	10495.7	1894.92	0.1418	3273.05	5	0.0988	0.3419
1	3	303	1297.06	10448.5	1894.92	0.1483	3186.91	5	0.1093	0.2993
1	3	303	1382.75	9655.88	1894.92	0.1646	3359.18	6	0.1119	0.3182
1	3	303	1430.43	9440.85	1894.92	0.1638	3359.18	5	0.1197	0.3513
1	3	303	1400	7252.03	1894.92	0.1667	3359.18	6	0.1114	0.3277
1	3	303	1293.63	7080.95	1894.92	0.1562	3359.18	7	0.1014	0.4522
1	3	303	1400	6765.01	1894.92	0.1681	3359.18	7	0.104	0.36
1	3	303	1382.75	6293.9	1894.92	0.164	3273.05	6	0.1024	0.4033
1	3	303	1352.02	6015.91	1894.92	0.1602	3186.91	7	0.1085	0.2852
1	3	303	1408.74	5884.83	1894.92	0.1631	3273.05	7	0.0962	0.3324
1	3	303	1354.68	5818.97	1894.92	0.1654	3359.18	6	0.1113	0.315
1	3	303	1399.26	5763.6	1894.92	0.1618	3359.18	6	0.1138	0.3545
1	3	303	1422.6	5718.85	1894.92	0.1686	3359.18	6	0.1126	0.3482
1	3	303	1400	5512.5	1894.92	0.1789	3359.18	6	0.1001	0.345
1	3	303	1342.81	5483.21	1894.92	0.1623	3359.18	7	0.1014	0.3419
1	3	303	1441.18	5404.41	1894.92	0.1628	3359.18	6	0.1006	0.3891
1	3	303	1394.15	5377.43	1894.92	0.1672	3359.18	6	0.1064	0.3632
1	3	303	1420.38	5375.21	1894.92	0.165	3359.18	7	0.1014	0.3242
1	3	303	1391.93	5375.21	1894.92	0.1726	3445.31	6	0.1088	0.322
1	3	303	1425.79	5358.21	1894.92	0.1673	3359.18	6	0.1076	0.3391
1	3	303	1408.89	5353.78	1894.92	0.1507	3359.18	5	0.1172	0.3608
1	3	303	1394.15	5348.98	1894.92	0.1591	3359.18	6	0.1113	0.381
1	3	303	1394.15	5348.98	1894.92	0.1662	3359.18	5	0.1187	0.3409
1	3	303	1402.79	5335.22	1894.92	0.1471	3359.18	5	0.1166	0.342
1	3	303	1441.18	5332.35	1894.92	0.1392	3359.18	6	0.1023	0.3135
1	3	303	1394.15	5320.53	1894.92	0.1717	3359.18	8	0.1071	0.3609
1	3	303	1402.79	5312.22	1894.92	0.1646	3359.18	6	0.1027	0.3431
1	3	303	1447.8	5290.04	1894.92	0.1659	3359.18	6	0.1039	0.3529
1	3	303	1385.41	5025.04	1894.92	0.1654	3359.18	8	0.1067	0.3356
1	3	303	1380.13	4811.79	1894.92	0.1504	3186.91	7	0.098	0.3293
1	3	303	1395.05	4800.99	1894.92	0.1663	3359.18	5	0.1051	0.3545
1	3	303	1361.93	4602.37	1894.92	0.1652	3359.18	4	0.1172	0.3576
1	3	303	1395.76	10496.4	1808.79	0.1582	3359.18	5	0.105	0.3419
1	3	303	1324.79	10394.5	1808.79	0.1532	3359.18	5	0.1058	0.3498
1	3	303	1327.68	8905.96	1808.79	0.1592	3186.91	7	0.1067	0.3592
1	3	303	1361.72	7149.03	1808.79	0.1565	3359.18	6	0.1032	0.3608
1	3	303	1386.06	6969.12	1808.79	0.1709	3273.05	6	0.1154	0.3198
1	3	303	1259.59	5957.53	1808.79	0.1582	3273.05	8	0.0962	0.3529
1	3	303	1398.8	5926.53	1808.79	0.1702	3359.18	6	0.1101	0.3419
1	3	303	1451.05	5405.88	1808.79	0.1678	3359.18	8	0.1045	0.5368
1	3	303	1422.6	5348.98	1808.79	0.1704	3359.18	5	0.1088	0.3888
1	3	303	1395.76	10700.2	1722.66	0.1558	3273.05	5	0.1076	0.4065
1	3	303	1395.76	10598.3	1722.66	0.1578	3359.18	5	0.1093	0.3041
1	3	303	1352.02	5028.67	1722.66	0.1574	3186.91	6	0.1138	0.3198
1	3	303	1386.06	4688.24	1722.66	0.1671	3186.91	6	0.105	0.3198
1	3	303	1293.63	5991.57	1636.52	0.1582	3359.18	6	0.1076	0.3135
1	3	303	1394.15	5519.69	1636.52	0.1607	3359.18	7	0.105	0.4648
1	3	303	1327.68	5276.67	1636.52	0.154	3359.18	6	0.1076	0.3214
1	3	303	1330.72	7628.68	1550.39	0.1522	3186.91	6	0.1126	0.334
1	3	303	1395.76	5685.19	1550.39	0.1536	3359.18	7	0.0903	0.3765
1	3	303	1483.35	5661.03	1550.39	0.1631	3273.05	7	0.1058	0.2867
1	3	303	1395.76	5412.84	1550.39	0.156	3359.18	5	0.1041	0.3119
1	3	303	1466.89	5109.49	1550.39	0.1678	3359.18	6	0.1088	0.3293
1	3	303	1420.11	5028.67	1550.39	0.1621	3186.91	6	0.1138	0.3702
1	3	303	1386.06	4722.28	1550.39	0.1589	3186.91	6	0.1064	0.3151
1	3	303	1441.18	10592.6	1464.26	0.156	3359.18	8	0.0914	0.4144
1	3	303	1386.06	4654.19	1464.26	0.1547	3359.18	6	0.1067	0.3293
1	3	303	1395.76	4970.28	947.461	0.1671	3359.18	4	0.1058	0.3072
1	3	303	1513.23	10448.5	775.195	0.152	3273.05	8	0.091	0.3309
1	3	304	1314.24	17431.4	3014.65	0.1449	3703.71	6	0.0916	0.2825
1	3	304	1297.06	13259.8	2928.52	0.1557	3703.71	7	0.0915	0.2918
1	3	304	1168.21	13557.8	2756.25	0.1571	3531.45	7	0.091	0.2765
1	3	304	1241.22	13855.7	2670.12	0.1594	3531.45	7	0.0921	0.2414
1	3	304	1241.22	13557.8	2670.12	0.158	3531.45	7	0.0929	0.3939
1	3	304	1314.24	13557.8	2670.12	0.1463	3789.84	6	0.0908	0.2845
1	3	304	1387.25	17517.5	2583.98	0.1566	3445.31	6	0.1021	0.2659
1	3	304	1314.24	17496.2	2583.98	0.1623	3531.45	6	0.0919	0.2361
1	3	304	1387.25	16847.2	2583.98	0.1632	3531.45	6	0.106	0.2328
1	3	304	1387.25	16537.5	2583.98	0.1623	3445.31	6	0.1102	0.25
1	3	304	1168.21	16506	2583.98	0.1623	3445.31	7	0.0957	0.2494
1	3	304	1241.22	14742	2583.98	0.1623	3617.58	7	0.0957	0.2295
1	3	304	1168.21	14490	2583.98	0.1651	3617.58	6	0.1113	0.2573
1	3	304	1387.25	14347.6	2583.98	0.1585	3531.45	6	0.1045	0.3614
1	3	304	1241.22	14347.6	2583.98	0.1641	3445.31	6	0.1073	0.26
1	3	304	1168.21	14332.5	2583.98	0.1623	3445.31	6	0.1112	0.2507
1	3	304	1241.22	14332.5	2583.98	0.1613	3531.45	6	0.1027	0.2315
1	3	304	1168.21	14210	2583.98	0.1585	3531.45	7	0.0928	0.2799
1	3	304	584.106	14196.6	2583.98	0.1548	3531.45	6	0.1007	0.2852
1	3	304	1241.22	14196.6	2583.98	0.1566	3531.45	6	0.1024	0.2487
1	3	304	1387.25	14196.6	2583.98	0.1566	3531.45	7	0.097	0.2467
1	3	304	1241.22	14153.7	2583.98	0.1552	3531.45	7	0.0934	0.3667
1	3	304	1314.24	14153.7	2583.98	0.1491	3531.45	6	0.0933	0.2785
1	3	304	1387.25	14153.7	2583.98	0.1529	3445.31	6	0.0931	0.2441
1	3	304	1314.24	14153.7	2583.98	0.1576	3531.45	6	0.1024	0.2255
1	3	304	1168.21	14045.5	2583.98	0.166	3703.71	6	0.1117	0.2666
1	3	304	1387.25	14045.5	2583.98	0.1594	3703.71	6	0.1053	0.254
1	3	304	1387.25	14020.9	2583.98	0.1632	3445.31	6	0.106	0.2573
1	3	304	1314.24	14004.7	2583.98	0.1557	3445.31	7	0.0927	0.2421
1	3	304	1314.24	13965	2583.98	0.1538	3531.45	7	0.0883	0.256
1	3	304	1241.22	13860	2583.98	0.1604	3703.71	6	0.1093	0.2699
1	3	304	1168.21	13855.7	2583.98	0.143	3531.45	6	0.0891	0.319
1	3	304	1314.24	13855.7	2583.98	0.1529	3531.45	6	0.0986	0.2865
1	3	304	1314.24	13855.7	2583.98	0.1594	3531.45	6	0.1029	0.2679
1	3	304	1387.25	13855.7	2583.98	0.1501	3531.45	6	0.0952	0.248
1	3	304	1387.25	13855.7	2583.98	0.1562	3531.45	7	0.0923	0.2427
1	3	304	1168.21	13855.7	2583.98	0.1529	3531.45	6	0.097	0.2301
1	3	304	1314.24	13743.5	2583.98	0.1566	3703.71	6	0.0992	0.2527
1	3	304	1241.22	13706.8	2583.98	0.1566	3531.45	7	0.0929	0.2494
1	3	304	1168.21	13706.8	2583.98	0.1576	3445.31	7	0.0932	0.2494
1	3	304	1168.21	13706.8	2583.98	0.151	3445.31	7	0.0859	0.2454
1	3	304	1314.24	13592.5	2583.98	0.1651	3445.31	6	0.1113	0.2699
1	3	304	1241.22	13592.5	2583.98	0.1548	3531.45	6	0.0986	0.252
1	3	304	1314.24	13557.8	2583.98	0.1548	3531.45	6	0.0957	0.3462
1	3	304	1241.22	13475	2583.98	0.1576	3445.31	7	0.0951	0.2553
1	3	304	1168.21	13475	2583.98	0.1585	3445.31	6	0.1026	0.2368
1	3	304	1314.24	13441.4	2583.98	0.1576	3531.45	7	0.0942	0.254
1	3	304	1387.25	13290.4	2583.98	0.1604	3703.71	7	0.0977	0.2832
1	3	304	1241.22	13290.4	2583.98	0.1566	3531.45	6	0.1019	0.2301
1	3	304	1168.21	13230	2583.98	0.1594	3531.45	6	0.1028	0.2938
1	3	304	1314.24	13230	2583.98	0.1604	3531.45	7	0.0988	0.2301
1	3	304	1314.24	14617.4	2497.85	0.1548	3531.45	7	0.0985	0.3004
1	3	304	1314.24	14577.5	2497.85	0.1576	3531.45	7	0.0958	0.3064
1	3	304	1387.25	14455	2497.85	0.1566	3531.45	7	0.0957	0.3124
1	3	304	1314.24	14455	2497.85	0.1566	3445.31	6	0.097	0.2898
1	3	304	1387.25	14364	2497.85	0.1557	3445.31	7	0.0909	0.2832
1	3	304	1241.22	14332.5	2497.85	0.155	3445.31	7	0.0902	0.2726
1	3	304	1241.22	14260.6	2497.85	0.1501	3445.31	7	0.0842	0.2679
1	3	304	1387.25	14238	2497.85	0.1594	3703.71	6	0.1023	0.2832
1	3	304	1241.22	14087.5	2497.85	0.1585	3445.31	6	0.0993	0.378
1	3	304	1314.24	14087.5	2497.85	0.1594	3445.31	6	0.0929	0.2925
1	3	304	1168.21	14087.5	2497.85	0.1519	3445.31	7	0.0846	0.2819
1	3	304	1387.25	14087.5	2497.85	0.1426	3445.31	6	0.0849	0.256
1	3	304	1241.22	14087.5	2497.85	0.1548	3445.31	6	0.1027	0.25
1	3	304	1314.24	14004.7	2497.85	0.1501	3445.31	6	0.0958	0.3137
1	3	304	1314.24	14004.7	2497.85	0.1613	3617.58	6	0.1082	0.2732
1	3	304	1168.21	14004.7	2497.85	0.1552	3445.31	7	0.0908	0.2659
1	3	304	1314.24	14004.7	2497.85	0.1538	3445.31	7	0.0904	0.2547
1	3	304	1314.24	14004.7	2497.85	0.1501	3445.31	7	0.0889	0.2421
1	3	304	1314.24	13965	2497.85	0.1623	3703.71	6	0.1065	0.25
1	3	304	1241.22	13860	2497.85	0.1491	3445.31	6	0.0911	0.2513
1	3	304	1167.35	13706.8	2497.85	0.1566	3445.31	7	0.0913	0.2804
1	3	304	1314.24	13706.8	2497.85	0.1557	3445.31	7	0.0866	0.2427
1	3	304	1241.22	13706.8	2497.85	0.1566	3445.31	5	0.1076	0.2208
1	3	304	1314.24	13592.5	2497.85	0.1519	3531.45	7	0.0892	0.2984
1	3	304	1168.21	13592.5	2497.85	0.151	3531.45	7	0.0884	0.262
1	3	304	1168.21	13557.8	2497.85	0.1477	3445.31	6	0.0916	0.3024
1	3	304	1314.24	13441.4	2497.85	0.1594	3445.31	6	0.1083	0.2646
1	3	304	1241.22	13290.4	2497.85	0.1472	3445.31	5	0.0927	0.2374
1	3	304	1168.21	13230	2497.85	0.1576	3531.45	7	0.0916	0.2533
1	3	304	1241.22	12988.4	2497.85	0.1426	3531.45	7	0.0782	0.235
1	3	304	1314.24	12514.9	2497.85	0.1491	3445.31	6	0.0914	0.2474
1	3	304	1241.22	14121.9	2411.72	0.1501	3445.31	7	0.0863	0.2394
1	3	304	1314.24	14004.7	2411.72	0.1491	3445.31	6	0.0908	0.2421
1	3	304	1168.21	13855.7	2411.72	0.1407	3445.31	6	0.0878	0.2991
1	3	305	1025.1	13567.8	1968.75	0.1431	3093.75	5	0.0938	0.2963
1	3	305	1071.43	13125	1687.5	0.1413	3093.75	5	0.0913	0.2766
1	3	305	1017.86	13500	1593.75	0.1452	3281.25	6	0.0873	0.2568
1	3	305	1125	13767.9	1500	0.1393	3281.25	5	0.0923	0.2959
1	3	305	1017.86	13446.4	1500	0.1361	3093.75	5	0.0881	0.2771
1	3	305	1145.7	13507.5	1312.5	0.1431	3093.75	5	0.0939	0.318
1	3	305	1071.43	13125	1125	0.1504	3093.75	4	0.1108	0.283
1	3	305	1025.1	13085.4	1125	0.1411	3375	5	0.0918	0.2918
1	3	305	1085.4	11758.8	1031.25	0.1391	3375	5	0.0913	0.2641
1	3	305	1085.4	13145.7	937.5	0.1439	3093.75	5	0.0931	0.2603
1	3	305	1071.43	12107.1	937.5	0.1358	3093.75	5	0.0866	0.281
1	3	305	1015.59	13683.7	843.75	0.1477	3093.75	5	0.1009	0.2809
1	3	305	1069.04	13630.3	843.75	0.139	3187.5	7	0.075	0.2225
1	3	305	964.8	13567.8	843.75	0.1426	3281.25	6	0.0848	0.2383
1	3	305	1125	13500	843.75	0.1472	3187.5	6	0.0898	0.2941
1	3	305	1025.1	13145.7	843.75	0.1417	3281.25	5	0.0906	0.3894
1	3	305	1085.4	13145.7	843.75	0.1431	3375	5	0.095	0.2592
1	3	305	1122.49	13095.8	843.75	0.1442	3281.25	5	0.0948	0.3142
1	3	305	1015.59	13095.8	843.75	0.139	3093.75	6	0.0833	0.2407
1	3	305	1122.49	13095.8	843.75	0.1442	3187.5	6	0.0875	0.2403
1	3	305	1069.04	14004.5	750	0.1477	3281.25	6	0.089	0.261
1	3	305	1017.86	13982.1	750	0.1445	3281.25	5	0.099	0.3275
1	3	305	1229.4	13630.3	750	0.1383	3187.5	6	0.082	0.2624
1	3	305	1122.49	13630.3	750	0.1418	3187.5	5	0.0927	0.2578
1	3	305	1122.49	13469.9	750	0.1408	3281.25	6	0.0831	0.389
1	3	305	1017.86	13392.9	750	0.1534	3093.75	5	0.1066	0.2647
1	3	305	1069.04	13149.2	750	0.1457	3281.25	5	0.0953	0.2799
1	3	305	1025.1	13085.4	750	0.1417	3281.25	5	0.0927	0.2907
1	3	305	1069.04	13042.3	750	0.1389	3187.5	6	0.0824	0.3569
1	3	305	1069.04	13042.3	750	0.1457	3093.75	5	0.0959	0.2701
1	3	305	964.8	11095.5	750	0.1279	3093.75	5	0.0798	0.2883
1	3	305	1125	10339.3	750	0.1393	3187.5	6	0.0819	0.3449
1	3	305	1017.86	14035.7	656.25	0.1383	3093.75	6	0.0905	0.3028
1	3	305	1015.59	13951	656.25	0.146	3281.25	6	0.0952	0.2543
1	3	305	1071.43	13928.6	656.25	0.1432	3281.25	5	0.096	0.3283
1	3	305	1015.59	13576.8	656.25	0.1482	3187.5	6	0.092	0.3093
1	3	305	1015.59	13523.4	656.25	0.1448	3187.5	5	0.0948	0.2589
1	3	305	964.286	13500	656.25	0.1405	3000	6	0.0836	0.2716
1	3	305	1071.43	13500	656.25	0.1489	3187.5	6	0.0994	0.262
1	3	305	964.286	13285.7	656.25	0.1507	3093.75	6	0.093	0.241
1	3	305	1015.59	13149.2	656.25	0.1499	3187.5	5	0.1023	0.2967
1	3	305	1069.04	13149.2	656.25	0.1415	3187.5	8	0.0733	0.2883
1	3	305	1015.59	13149.2	656.25	0.1459	3187.5	4	0.1076	0.2785
1	3	305	1071.43	13071.4	656.25	0.1422	3187.5	6	0.0858	0.3087
1	3	305	1025.1	12482.4	656.25	0.1324	3093.75	5	0.0845	0.36
1	3	305	1017.86	13982.1	562.5	0.1479	3281.25	5	0.1007	0.3214
1	3	305	1122.49	13576.8	562.5	0.142	3093.75	5	0.0923	0.2612
1	3	305	1069.04	13523.4	562.5	0.145	3281.25	6	0.0896	0.2704
1	3	305	1015.59	13469.9	562.5	0.1471	3187.5	6	0.0901	0.2632
1	3	305	1125	13392.9	562.5	0.1494	3375	6	0.0928	0.2454
1	3	305	1071.43	13392.9	562.5	0.144	3093.75	4	0.1037	0.236
1	3	305	1071.43	13125	562.5	0.1479	3281.25	6	0.092	0.3374
1	3	305	1017.86	13125	562.5	0.1437	3281.25	6	0.0881	0.2731
1	3	305	1069.04	13095.8	562.5	0.1343	3187.5	5	0.0834	0.3047
1	3	305	1015.59	13095.8	562.5	0.1419	3187.5	5	0.0918	0.3009
1	3	305	1071.43	13071.4	562.5	0.1358	3281.25	5	0.0844	0.3295
1	3	305	964.286	13125	468.75	0.1425	3281.25	6	0.0868	0.2781
1	3	305	1017.86	13017.9	468.75	0.1304	3281.25	5	0.0802	0.3921
1	3	305	964.286	13017.9	468.75	0.1393	3281.25	5	0.0881	0.2884
1	3	305	1017.86	12964.3	468.75	0.1403	3281.25	5	0.0923	0.2484
1	3	306	1025.1	13567.8	1968.75	0.1431	3093.75	5	0.0938	0.2963
1	3	306	1071.43	13125	1687.5	0.1413	3093.75	5	0.0913	0.2766
1	3	306	1017.86	13500	1593.75	0.1452	3281.25	6	0.0873	0.2568
1	3	306	1125	13767.9	1500	0.1393	3281.25	5	0.0923	0.2959
1	3	306	1017.86	13446.4	1500	0.1361	3093.75	5	0.0881	0.2771
1	3	306	1145.7	13507.5	1312.5	0.1431	3093.75	5	0.0939	0.318
1	3	306	1071.43	13125	1125	0.1504	3093.75	4	0.1108	0.283
1	3	306	1025.1	13085.4	1125	0.1411	3375	5	0.0918	0.2918
1	3	306	1085.4	11758.8	1031.25	0.1391	3375	5	0.0913	0.2641
1	3	306	1085.4	13145.7	937.5	0.1439	3093.75	5	0.0931	0.2603
1	3	306	1071.43	12107.1	937.5	0.1358	3093.75	5	0.0866	0.281
1	3	306	1015.59	13683.7	843.75	0.1477	3093.75	5	0.1009	0.2809
1	3	306	1069.04	13630.3	843.75	0.139	3187.5	7	0.075	0.2225
1	3	306	964.8	13567.8	843.75	0.1426	3281.25	6	0.0848	0.2383
1	3	306	1125	13500	843.75	0.1472	3187.5	6	0.0898	0.2941
1	3	306	1025.1	13145.7	843.75	0.1417	3281.25	5	0.0906	0.3894
1	3	306	1085.4	13145.7	843.75	0.1431	3375	5	0.095	0.2592
1	3	306	1122.49	13095.8	843.75	0.1442	3281.25	5	0.0948	0.3142
1	3	306	1015.59	13095.8	843.75	0.139	3093.75	6	0.0833	0.2407
1	3	306	1122.49	13095.8	843.75	0.1442	3187.5	6	0.0875	0.2403
1	3	306	1069.04	14004.5	750	0.1477	3281.25	6	0.089	0.261
1	3	306	1017.86	13982.1	750	0.1445	3281.25	5	0.099	0.3275
1	3	306	1229.4	13630.3	750	0.1383	3187.5	6	0.082	0.2624
1	3	306	1122.49	13630.3	750	0.1418	3187.5	5	0.0927	0.2578
1	3	306	1122.49	13469.9	750	0.1408	3281.25	6	0.0831	0.389
1	3	306	1017.86	13392.9	750	0.1534	3093.75	5	0.1066	0.2647
1	3	306	1069.04	13149.2	750	0.1457	3281.25	5	0.0953	0.2799
1	3	306	1025.1	13085.4	750	0.1417	3281.25	5	0.0927	0.2907
1	3	306	1069.04	13042.3	750	0.1389	3187.5	6	0.0824	0.3569
1	3	306	1069.04	13042.3	750	0.1457	3093.75	5	0.0959	0.2701
1	3	306	964.8	11095.5	750	0.1279	3093.75	5	0.0798	0.2883
1	3	306	1125	10339.3	750	0.1393	3187.5	6	0.0819	0.3449
1	3	306	1017.86	14035.7	656.25	0.1383	3093.75	6	0.0905	0.3028
1	3	306	1015.59	13951	656.25	0.146	3281.25	6	0.0952	0.2543
1	3	306	1071.43	13928.6	656.25	0.1432	3281.25	5	0.096	0.3283
1	3	306	1015.59	13576.8	656.25	0.1482	3187.5	6	0.092	0.3093
1	3	306	1015.59	13523.4	656.25	0.1448	3187.5	5	0.0948	0.2589
1	3	306	964.286	13500	656.25	0.1405	3000	6	0.0836	0.2716
1	3	306	1071.43	13500	656.25	0.1489	3187.5	6	0.0994	0.262
1	3	306	964.286	13285.7	656.25	0.1507	3093.75	6	0.093	0.241
1	3	306	1015.59	13149.2	656.25	0.1499	3187.5	5	0.1023	0.2967
1	3	306	1069.04	13149.2	656.25	0.1415	3187.5	8	0.0733	0.2883
1	3	306	1015.59	13149.2	656.25	0.1459	3187.5	4	0.1076	0.2785
1	3	306	1071.43	13071.4	656.25	0.1422	3187.5	6	0.0858	0.3087
1	3	306	1025.1	12482.4	656.25	0.1324	3093.75	5	0.0845	0.36
1	3	306	1017.86	13982.1	562.5	0.1479	3281.25	5	0.1007	0.3214
1	3	306	1122.49	13576.8	562.5	0.142	3093.75	5	0.0923	0.2612
1	3	306	1069.04	13523.4	562.5	0.145	3281.25	6	0.0896	0.2704
1	3	306	1015.59	13469.9	562.5	0.1471	3187.5	6	0.0901	0.2632
1	3	306	1125	13392.9	562.5	0.1494	3375	6	0.0928	0.2454
1	3	306	1071.43	13392.9	562.5	0.144	3093.75	4	0.1037	0.236
1	3	306	1071.43	13125	562.5	0.1479	3281.25	6	0.092	0.3374
1	3	306	1017.86	13125	562.5	0.1437	3281.25	6	0.0881	0.2731
1	3	306	1069.04	13095.8	562.5	0.1343	3187.5	5	0.0834	0.3047
1	3	306	1015.59	13095.8	562.5	0.1419	3187.5	5	0.0918	0.3009
1	3	306	1071.43	13071.4	562.5	0.1358	3281.25	5	0.0844	0.3295
1	3	306	964.286	13125	468.75	0.1425	3281.25	6	0.0868	0.2781
1	3	306	1017.86	13017.9	468.75	0.1304	3281.25	5	0.0802	0.3921
1	3	306	964.286	13017.9	468.75	0.1393	3281.25	5	0.0881	0.2884
1	3	306	1017.86	12964.3	468.75	0.1403	3281.25	5	0.0923	0.2484
1	3	307	1122.5	12721.6	2343.75	0.1318	3375	5	0.0826	0.2782
1	3	307	1098.04	13228.8	2250	0.1504	3375	5	0.1005	0.3128
1	3	307	1069	12828.5	2250	0.1435	3375	6	0.0852	0.3035
1	3	307	1175.9	12828.5	2250	0.1435	3375	6	0.0844	0.2959
1	3	307	1122.5	12775.1	2250	0.146	3187.5	5	0.0956	0.2574
1	3	307	1069	12828.5	2156.25	0.1453	3375	6	0.087	0.3094
1	3	307	1098.04	12810.5	2156.25	0.1447	3375	5	0.0951	0.2956
1	3	307	1122.5	12775.1	2062.5	0.1424	3375	5	0.0922	0.2711
1	3	307	1069	12133.6	2062.5	0.1313	3281.25	4	0.0911	0.3586
1	3	307	962.1	11866.4	2062.5	0.13	3187.5	5	0.083	0.5989
1	3	307	1150.33	10980.4	2062.5	0.1224	3187.5	4	0.0852	0.2744
1	3	307	1098.04	13281	1968.75	0.1447	3375	5	0.0949	0.2615
1	3	307	1098.04	13019.6	1968.75	0.1389	3375	5	0.0888	0.2711
1	3	307	1098.04	12862.7	1968.75	0.144	3375	5	0.0945	0.6058
1	3	307	1069	12828.5	1968.75	0.144	3375	6	0.088	0.3038
1	3	307	1175.9	12828.5	1968.75	0.1359	3375	5	0.0862	0.2784
1	3	307	1069	12828.5	1968.75	0.1401	3375	6	0.0807	0.2641
1	3	307	1015.6	12828.5	1968.75	0.1393	3375	5	0.0888	0.2622
1	3	307	1122.5	12775.1	1968.75	0.1409	3375	5	0.0919	0.2641
1	3	307	1122.5	11759.5	1968.75	0.1287	3281.25	5	0.0823	0.3151
1	3	307	1069	10904.2	1968.75	0.1377	3375	5	0.0913	0.2734
1	3	307	1045.75	13385.6	1875	0.1436	3375	7	0.0844	0.2828
1	3	307	1175.9	13256.1	1875	0.1388	3375	5	0.0891	0.2674
1	3	307	1045.75	12915	1875	0.1414	3375	5	0.0937	0.2567
1	3	307	1122.5	12828.5	1875	0.1374	3375	4	0.097	0.3375
1	3	307	1122.5	12828.5	1875	0.1479	3375	6	0.091	0.2987
1	3	307	1098.04	12758.2	1875	0.1491	3375	5	0.0983	0.2661
1	3	307	1015.6	12721.6	1875	0.1429	3375	5	0.0917	0.3286
1	3	307	1015.6	12721.6	1875	0.1474	3375	6	0.0878	0.2552
1	3	307	1069	12347.4	1875	0.135	3375	5	0.0845	0.2844
1	3	307	1150.33	12339.9	1875	0.151	3281.25	6	0.0937	0.2884
1	3	307	908.7	12294	1875	0.1419	3375	6	0.0875	0.3169
1	3	307	1069	10797.3	1875	0.135	3375	5	0.0893	0.2891
1	3	307	1069	13576.8	1781.25	0.1404	3375	6	0.0776	0.2803
1	3	307	1045.75	13281	1781.25	0.1451	3375	6	0.0876	0.3307
1	3	307	1098.04	13176.5	1781.25	0.143	3375	5	0.0937	0.3049
1	3	307	1122.5	12775.1	1781.25	0.1445	3375	6	0.0843	0.2473
1	3	307	941.176	13176.5	1687.5	0.1465	3375	7	0.0841	0.3333
1	3	307	993.464	13176.5	1687.5	0.1449	3375	5	0.0952	0.2725
1	3	307	993.464	13124.2	1687.5	0.1482	3375	6	0.088	0.3812
1	3	307	1150.33	12810.5	1687.5	0.1482	3375	7	0.086	0.2784
1	3	307	1045.75	13385.6	1593.75	0.1415	3375	5	0.09	0.3008
1	3	307	993.464	13281	1593.75	0.1451	3375	5	0.0949	0.3435
1	3	307	1098.04	13228.8	1593.75	0.152	3375	5	0.1023	0.3833
1	3	307	1045.75	13228.8	1593.75	0.1471	3375	6	0.0897	0.2825
1	3	307	993.464	13176.5	1593.75	0.1453	3375	5	0.0952	0.3344
1	3	307	1045.75	13124.2	1593.75	0.151	3375	7	0.0897	0.3917
1	3	307	1045.75	13124.2	1593.75	0.149	3375	7	0.0887	0.2818
1	3	307	993.464	12862.7	1593.75	0.1473	3375	5	0.0991	0.2806
1	3	307	1069	12347.4	1593.75	0.1469	3375	6	0.0864	0.3503
1	3	307	993.464	12183	1593.75	0.1549	3375	7	0.0951	0.3042
1	3	307	1045.75	13594.8	1500	0.151	3375	5	0.1005	0.3609
1	3	307	1202.61	13281	1500	0.1464	3375	6	0.0878	0.3318
1	3	307	993.464	13124.2	1500	0.1491	3375	5	0.0992	0.313
1	3	307	1122.5	12721.6	1500	0.1409	3375	5	0.0906	0.3211
1	3	307	1098.04	13281	1312.5	0.1434	3375	5	0.0937	0.3542
1	3	307	1098.04	13176.5	1218.75	0.1506	3375	5	0.1005	0.2839
1	3	307	1045.75	12810.5	1218.75	0.1451	3375	8	0.0834	0.2958
1	3	307	1122.5	10690.4	1218.75	0.1405	3375	5	0.0904	0.3281
1	3	307	1045.75	13124.2	1125	0.1371	3281.25	5	0.0845	0.3436
1	3	307	1254.9	12862.7	1125	0.1414	3375	6	0.0836	0.318
1	3	307	1045.75	13333.3	1031.25	0.1471	3375	6	0.0922	0.2669
1	3	307	1098.04	13228.8	1031.25	0.1468	3375	5	0.097	0.287
1	3	307	1098.04	13124.2	1031.25	0.1527	3375	7	0.0919	0.3524
1	3	307	1069	12828.5	1031.25	0.1427	3375	5	0.0958	0.2607
1	3	307	1098.04	12758.2	1031.25	0.1443	3375	5	0.094	0.2578
1	3	307	1150.33	13333.3	937.5	0.1469	3375	6	0.0878	0.3071
1	3	307	1045.75	13228.8	937.5	0.1451	3375	5	0.094	0.2961
1	3	307	1045.75	12705.9	937.5	0.1466	3375	6	0.0891	0.274
1	3	307	1098.04	13385.6	843.75	0.1557	3375	6	0.0984	0.2891
1	3	307	1045.75	13228.8	843.75	0.1499	3375	5	0.1002	0.3159
1	3	307	1122.5	13202.7	843.75	0.1508	3375	6	0.0939	0.2858
1	3	307	1150.33	13176.5	843.75	0.1482	3375	5	0.0995	0.2599
1	3	307	1045.75	12758.2	843.75	0.1508	3375	6	0.0896	0.2901
1	3	307	1098.04	13281	750	0.1503	3375	5	0.0991	0.2762
1	3	307	993.464	13228.8	750	0.1488	3375	6	0.0895	0.3568
1	3	307	1150.33	13228.8	750	0.1464	3375	7	0.0846	0.3169
1	3	307	1045.75	13385.6	656.25	0.1506	3375	5	0.1005	0.3197
1	3	307	1150.33	13228.8	656.25	0.1432	3375	5	0.0937	0.3279
1	3	307	941.176	13176.5	656.25	0.1484	3375	5	0.0983	0.2909
1	3	307	1098.04	13699.3	562.5	0.1424	3375	5	0.0922	0.3034
1	3	307	1045.75	13437.9	562.5	0.1477	3375	6	0.0925	0.3755
1	3	307	1045.75	13228.8	562.5	0.1513	3375	6	0.0904	0.3403
1	3	307	1045.75	12758.2	562.5	0.1479	3375	5	0.0979	0.2706
1	3	307	1688.17	12862.7	375	0.1464	3375	5	0.0969	0.3053
2	4	401	977.362	5597.62	2062.5	0.1218	3375	4	0.0894	0.2742
2	4	401	977.362	5508.77	2062.5	0.1196	3187.5	5	0.0811	0.2703
2	4	401	1066.21	5508.77	2062.5	0.1275	3187.5	4	0.0855	0.2428
2	4	401	1332.77	5508.77	1593.75	0.1098	3375	5	0.0839	0.241
2	4	401	1155.06	5508.77	1500	0.1184	3375	4	0.0946	0.2421
2	4	401	1165.14	6194.05	562.5	0.1196	3375	4	0.0863	0.2696
2	4	401	977.362	5597.62	562.5	0.1206	3375	4	0.0855	0.2442
2	4	401	977.362	5508.77	562.5	0.1191	3375	4	0.0875	0.2463
2	4	401	1066.21	5064.51	562.5	0.1204	3281.25	5	0.0799	0.2745
2	4	401	1155.06	5064.51	562.5	0.1209	3375	4	0.0898	0.2417
2	4	401	977.362	5064.51	562.5	0.1228	3468.75	5	0.0816	0.2386
2	4	401	1066.21	5064.51	468.75	0.1233	3375	4	0.0857	0.2504
2	4	401	977.362	5064.51	468.75	0.1191	3375	4	0.0849	0.2391
2	4	401	1155.06	6219.58	375	0.1223	3375	6	0.0707	0.278
2	4	401	1066.21	5508.77	375	0.1223	3375	4	0.0877	0.2163
2	4	401	1066.21	5508.77	375	0.1196	3375	5	0.0886	0.2026
2	4	401	1243.92	5419.92	375	0.121	3375	4	0.0827	0.2417
2	4	401	977.362	5242.22	375	0.1181	3375	6	0.0722	0.1402
2	4	401	977.362	5153.36	375	0.1186	3375	6	0.0858	0.3477
2	4	401	1155.06	5153.36	375	0.1211	3375	6	0.0765	0.2979
2	4	401	977.362	5153.36	375	0.1211	3375	5	0.0825	0.2605
2	4	401	1332.77	5153.36	375	0.119	3375	4	0.0889	0.2476
2	4	401	1066.21	5153.36	375	0.1201	3375	4	0.0851	0.2403
2	4	401	1155.06	5064.51	375	0.1201	3375	4	0.0757	0.2647
2	4	401	1066.21	5064.51	375	0.1186	3375	5	0.0851	0.2503
2	4	401	1155.06	5064.51	375	0.1172	3375	5	0.0806	0.2438
2	4	401	1688.17	4531.41	375	0.1268	3375	5	0.0802	0.2051
2	4	401	1155.06	23706.9	281.25	0.1176	3375	4	0.0868	0.2801
2	4	401	1110.64	23571.3	281.25	0.1149	3375	4	0.0956	0.2689
2	4	401	977.362	5775.32	281.25	0.1223	3375	4	0.0858	0.2801
2	4	401	1155.06	5597.62	281.25	0.1209	3375	4	0.0858	0.2926
2	4	401	1155.06	5508.77	281.25	0.1236	3375	5	0.082	0.2504
2	4	401	977.362	5153.36	281.25	0.1221	3375	5	0.0828	0.2435
2	4	401	799.66	5064.51	281.25	0.1221	3375	4	0.0883	0.2368
2	4	402	1120	14080	2250	0.1544	1500	4	0.0946	0.2813
2	4	402	1333.33	14346.7	2156.25	0.1451	3375	7	0.1062	0.2582
2	4	402	1120	13866.7	2156.25	0.1159	3375	8	0.0604	0.2099
2	4	402	1066.67	13813.3	2156.25	0.1603	1500	6	0.1108	0.3409
2	4	402	1066.67	13706.7	2156.25	0.1616	3468.75	4	0.1109	0.2507
2	4	402	1066.67	13546.7	2156.25	0.1648	3375	7	0.0805	0.3499
2	4	402	1226.67	12053.3	2156.25	0.1485	3375	6	0.084	0.3191
2	4	402	1280	10773.3	2156.25	0.235	3375	8	0.178	0.2063
2	4	402	1226.67	9920	2156.25	0.1804	3468.75	6	0.1138	0.2577
2	4	402	1066.67	14453.3	2062.5	0.1611	3375	7	0.0884	0.3421
2	4	402	1173.33	14453.3	2062.5	0.1485	3375	5	0.1019	0.2502
2	4	402	1173.33	14400	2062.5	0.1438	3375	6	0.0808	0.3524
2	4	402	1226.67	14186.7	2062.5	0.1475	3375	8	0.0643	0.3109
2	4	402	1120	14080	2062.5	0.1622	3375	7	0.0819	0.2908
2	4	402	1120	14026.7	2062.5	0.1698	3375	7	0.086	0.2623
2	4	402	1226.67	13920	2062.5	0.1581	3375	5	0.094	0.2677
2	4	402	1120	13920	2062.5	0.1732	3375	7	0.1076	0.2528
2	4	402	1226.67	13813.3	2062.5	0.1445	1500	4	0.1059	0.2507
2	4	402	1066.67	13653.3	2062.5	0.1702	3468.75	7	0.111	0.2351
2	4	402	1226.67	13653.3	2062.5	0.1514	3375	7	0.0766	0.186
2	4	402	1173.33	13600	2062.5	0.1535	3375	6	0.0954	0.2662
2	4	402	1066.67	13600	2062.5	0.1553	3375	6	0.0939	0.2201
2	4	402	1120	13546.7	2062.5	0.1326	3468.75	6	0.0758	0.3169
2	4	402	1226.67	13386.7	2062.5	0.1567	1500	7	0.072	0.3063
2	4	402	1173.33	13280	2062.5	0.1808	3468.75	5	0.1181	0.2462
2	4	402	1226.67	12906.7	2062.5	0.1484	3375	7	0.0746	0.2627
2	4	402	1120	11840	2062.5	0.1822	3375	6	0.0936	0.2532
2	4	402	1120	10826.7	2062.5	0.1553	1500	5	0.0947	0.3364
2	4	402	1120	10613.3	2062.5	0.1638	1593.75	6	0.1049	0.2432
2	4	402	1066.67	9653.33	2062.5	0.1822	1500	7	0.1081	0.3269
2	4	402	1226.67	14773.3	1968.75	0.1475	1593.75	5	0.0996	0.2638
2	4	402	1333.33	14613.3	1968.75	0.1471	3375	7	0.0615	0.2581
2	4	402	1120	14186.7	1968.75	0.1443	1500	8	0.0707	0.2732
2	4	402	1173.33	13866.7	1968.75	0.1592	3375	6	0.0968	0.2196
2	4	402	1226.67	13760	1968.75	0.1556	1593.75	5	0.0959	0.2591
2	4	402	1173.33	13546.7	1968.75	0.1531	1593.75	6	0.0822	0.2318
2	4	402	1226.67	13386.7	1968.75	0.1469	3187.5	7	0.0769	0.2733
2	4	402	1229.4	13149.2	1968.75	0.1098	3093.75	6	0.0619	0.273
2	4	402	1120	11893.3	1968.75	0.1734	3375	5	0.1234	0.2301
2	4	402	1120	10986.7	1968.75	0.1432	3375	4	0.1039	0.2882
2	4	402	1120	10880	1968.75	0.1388	1500	7	0.0679	0.2848
2	4	402	1226.67	14026.7	1875	0.1526	1593.75	7	0.0826	0.2478
2	4	402	1173.33	13973.3	1875	0.1368	1500	6	0.073	0.4201
2	4	402	1173.33	13920	1875	0.1422	1593.75	7	0.0727	0.307
2	4	402	1336.3	13576.8	1875	0.1143	1500	6	0.0619	0.2382
2	4	402	1173.33	11626.7	1875	0.2265	1593.75	7	0.1514	0.245
2	4	402	1173.33	13333.3	1781.25	0.1425	1593.75	7	0.0736	0.3088
2	4	402	1173.33	9226.67	1687.5	0.1223	1500	5	0.0743	0.2848
2	4	403	1175.9	14111.4	4500	0.1545	3750	5	0.1007	0.2676
2	4	403	1229.4	14057.9	3750	0.1492	3656.25	6	0.0952	0.2747
2	4	403	1175.9	14057.9	3750	0.1538	3656.25	5	0.104	0.2616
2	4	403	1282.9	13042.3	3468.75	0.1666	3750	6	0.1076	0.2717
2	4	403	1229.4	13897.6	2718.75	0.1498	3656.25	6	0.0912	0.2664
2	4	403	1122.5	13683.7	2625	0.1511	3750	5	0.0977	0.2528
2	4	403	1282.9	13897.6	2531.25	0.1519	3750	5	0.1023	0.2995
2	4	403	1229.4	10850.8	2531.25	0.14	3656.25	6	0.0739	0.2569
2	4	403	1389.8	14752.8	2250	0.1164	3750	6	0.0712	0.3013
2	4	403	1122.5	14432.1	2062.5	0.1327	3656.25	6	0.0787	0.4534
2	4	403	1389.8	14271.7	2062.5	0.1187	3656.25	4	0.082	0.3729
2	4	403	1229.4	11385.3	2062.5	0.1586	3656.25	7	0.0909	0.2499
2	4	403	1229.4	10957.7	2062.5	0.1598	3750	6	0.0992	0.2206
2	4	403	1175.9	15233.9	1968.75	0.1563	3656.25	6	0.098	0.3143
2	4	403	1282.9	12026.7	1968.75	0.1657	3656.25	5	0.1148	0.2428
2	4	404	901.255	10364.4	2411.72	0.1148	3359.18	6	0.0695	0.2333
2	4	404	991.38	8392.33	2325.59	0.1181	3359.18	6	0.0789	0.211
2	4	404	1066.93	8298.39	2325.59	0.159	3359.18	5	0.1153	0.2196
2	4	404	1126.21	7764.92	2325.59	0.148	3359.18	5	0.1061	0.2228
2	4	404	1171.63	10404.3	2239.45	0.1288	3359.18	6	0.0931	0.2209
2	4	404	1244.76	10254.4	2239.45	0.1448	3359.18	8	0.0925	0.2082
2	4	404	991.38	9874.19	2239.45	0.1506	3359.18	8	0.0823	0.1799
2	4	404	811.129	8807.25	2239.45	0.1246	3359.18	6	0.0857	0.2298
2	4	404	1185.48	8772.58	2239.45	0.1296	3359.18	8	0.0685	0.2527
2	4	404	1007.66	8772.58	2239.45	0.1758	3273.05	5	0.1308	0.2225
2	4	404	770.565	8476.21	2239.45	0.1499	3359.18	7	0.098	0.2101
2	4	404	1007.66	7646.37	2239.45	0.1306	3359.18	7	0.0789	0.2504
2	4	404	1171.63	10404.3	2153.32	0.1374	3359.18	6	0.0898	0.2197
2	4	404	828.468	10289.1	2153.32	0.1169	3359.18	6	0.0691	0.2879
2	4	404	1081.51	10289.1	2153.32	0.1169	3359.18	5	0.0743	0.2015
2	4	404	991.38	8866.52	2153.32	0.1313	3359.18	5	0.0921	0.2078
2	4	404	1244.76	8831.85	2153.32	0.1372	3359.18	7	0.0883	0.2444
2	4	404	1007.66	8720.02	2153.32	0.1461	3359.18	6	0.0971	0.2291
2	4	404	1007.66	8716.66	2153.32	0.1347	3359.18	8	0.0815	0.218
2	4	404	1007.66	8594.76	2153.32	0.1325	3359.18	5	0.0882	0.2129
2	4	404	1185.48	8416.93	2153.32	0.1404	3531.45	6	0.0901	0.2247
2	4	404	1126.21	7409.27	2153.32	0.1356	3359.18	5	0.0922	0.2031
2	4	404	974.586	10172.2	2067.19	0.1258	3531.45	7	0.081	0.2431
2	4	404	1081.51	9989.38	2067.19	0.1498	3359.18	5	0.1124	0.1863
2	4	404	901.255	8866.52	2067.19	0.1155	3359.18	4	0.0816	0.21
2	4	404	811.129	8838.56	2067.19	0.1278	3359.18	6	0.0873	0.2759
2	4	404	1185.48	8831.85	2067.19	0.1328	3359.18	5	0.0896	0.2873
2	4	404	1066.93	8831.85	2067.19	0.1397	3359.18	6	0.0936	0.2314
2	4	404	1185.48	8772.58	2067.19	0.1265	3359.18	5	0.0834	0.2409
2	4	404	1126.21	8416.93	2067.19	0.1334	3359.18	5	0.0916	0.2171
2	4	404	991.38	8364.37	2067.19	0.1247	3359.18	6	0.0862	0.2403
2	4	404	901.255	8364.37	2067.19	0.1155	3359.18	6	0.0751	0.2161
2	4	404	1185.48	8298.39	2067.19	0.136	3359.18	6	0.0926	0.228
2	4	404	1007.66	8239.11	2067.19	0.1296	3359.18	6	0.0838	0.696
2	4	404	1007.66	7527.82	2067.19	0.1331	3359.18	5	0.0864	0.2094
[truncated: 859 more rows]

## Sheet: Explanation
Species		Number of individuals	Pulse
1	Dryophytes flaviventris	26	1867
2	Dryophytes suweonensis	30	991
Locality
1	Iksan	12	468
2	Wanju	7	485
3	Gunsan	7	914
4	Pyeongteak	5	291
5	Eumseong	25	700
Total	Individual	56
	Pulse	2858
